# Supplementary material for: Profile of Exosomal and Intracellular microRNA in Gamma-Herpesvirus-Infected Lymphoma Cell Lines
Source: PLoS One. 2016 Sep 9;11(9):e0162574. doi: 10.1371/journal.pone.0162574 (PMC5017767; doi:10.1371/journal.pone.0162574)
Supplement: S1 Table — (XLSX) [file pone.0162574.s001.xlsx]

## Sheet: S1Table
S1 Table. Read numbers of annotated mature miRNA in samples by NGS.
Sample	Exosome	Exosome	Exosome	Exosome	Cell	Cell	Cell	Cell
Cell line	TY1	BCBL1	LCL	Bjab	TY1	BCBL1	LCL	Bjab
let-7a-1//let-7a-2//let-7a-3-5p	411	165	1060	20	3564	7412	33654	1451
let-7a-1//let-7a-3-3p	0	0	0	0	0	0	38	0
let-7b-3p	0	0	0	0	0	0	10	0
let-7b-5p	28	0	166	2	30	25	575	0
let-7c-5p	138	164	0	21	515	1356	20	501
let-7d-3p	0	41	89	0	2	7	135	3
let-7d-5p	0	3	70	0	28	44	3019	0
let-7e-5p	0	0	60	0	5	9	763	5
let-7f-1//let-7f-2-5p	253	313	4446	94	2392	3964	32342	3209
let-7f-1-3p	0	0	0	0	0	0	38	0
let-7f-2-3p	0	0	0	0	0	0	40	0
let-7g-3p	0	0	0	0	2	0	4	0
let-7g-5p	0	30	72	0	289	891	9210	150
let-7i-3p	0	0	0	0	0	0	13	0
let-7i-5p	124	78	1153	7	345	700	4956	50
mir-100-5p	0	85	72	0	0	8	1	0
mir-101-1//mir-101-2-3p	854	776	991	79	573	652	816	325
mir-103a-2//mir-103a-1-3p	750	423	399	128	4679	7124	5509	5469
mir-103a-2-5p	0	0	0	0	0	0	1	0
mir-106a-5p	0	0	0	0	0	0	5	3
mir-106b-3p	827	570	248	29	1622	1920	280	747
mir-106b-5p	0	0	0	0	34	63	292	20
mir-107-3p	143	108	61	18	105	230	428	119
mir-10a-5p	584	256	337	26	147	195	171	107
mir-10b-5p	17647	11472	19041	838	13	17	224	139
mir-1179-5p	0	0	0	0	0	0	2	0
mir-1180-3p	0	0	0	0	6	43	2	3
mir-122-5p	0	0	0	0	0	0	1	0
mir-1229-3p	0	0	0	0	0	0	2	0
mir-1243-5p	20	0	0	0	0	6	2	0
mir-1246-5p	2096	1921	304	61	33	160	12	77
mir-1249-3p	0	0	0	0	0	2	7	7
mir-1254-1//mir-1254-2-5p	0	0	0	0	0	2	6	0
mir-1255a-5p	0	0	0	0	7	22	2	5
mir-125a-3p	0	0	0	0	0	0	5	0
mir-125a-5p	0	0	0	2	2	0	434	2
mir-125b-2-3p	856	272	0	54	286	259	2	311
mir-1260a-5p	0	0	0	14	91	245	96	320
mir-1260b-5p	0	0	0	4	20	49	40	54
mir-1261-5p	0	0	0	0	4	0	7	0
mir-126-3p	26	0	0	2	0	0	1	0
mir-126-5p	0	132	133	0	0	0	18	0
mir-1268a-5p	0	0	0	0	6	23	8	46
mir-1271-5p	0	0	0	0	0	0	1	0
mir-1272-5p	0	0	0	0	0	0	6	0
mir-1273h-3p	0	0	388	0	6	5	95	0
mir-1273h-5p	0	0	0	0	0	0	18	0
mir-127-3p	0	61	0	0	0	0	1	0
mir-1275-5p	40	0	0	5	179	249	21	24
mir-1276-5p	0	0	0	0	0	3	4	0
mir-128-1//mir-128-2-3p	281	290	195	0	28	80	180	19
mir-128-1-5p	98	37	148	8	529	372	54	152
mir-1285-1//mir-1285-2-3p	237	72	116	7	10	8	24	12
mir-1285-1-5p	0	0	0	0	0	0	1	0
mir-1287-5p	20	22	0	0	12	8	3	0
mir-129-1//mir-129-2-5p	0	0	0	0	0	0	1	0
mir-1294-5p	0	0	0	0	0	2	5	0
mir-1295a-3p	33	0	0	0	6	14	5	0
mir-1296-5p	0	0	0	2	3	5	12	11
mir-1299-3p	0	0	0	0	0	0	4	0
mir-1301-3p	0	0	0	0	17	9	25	20
mir-1303-3p	0	0	0	0	6	30	6	5
mir-1304-3p	156	72	414	10	92	124	79	138
mir-1304-5p	0	0	0	0	0	0	1	0
mir-1306-5p	0	0	0	0	0	0	2	0
mir-1307-3p	653	386	284	9	1099	1149	222	141
mir-1307-5p	87	38	53	25	77	270	173	26
mir-130a-3p	92	0	117	0	2	8	244	0
mir-130b-3p	1005	625	1973	55	333	390	1101	228
mir-130b-5p	0	0	0	5	10	28	201	45
mir-1323-5p	0	0	0	0	0	0	5	0
mir-132-3p	0	0	0	4	2	11	48	17
mir-132-5p	0	0	0	0	0	0	3	2
mir-133a-1//mir-133a-2-3p	0	0	0	0	0	0	1	0
mir-1343-3p	0	33	0	7	3	2	1	9
mir-138-1-3p	0	0	90	0	0	0	136	0
mir-138-2//mir-138-1-5p	0	27	242	0	0	0	1633	0
mir-140-3p	543	426	154	36	315	487	466	280
mir-140-5p	0	0	0	3	4	3	15	3
mir-141-3p	0	0	0	0	0	0	103	7
mir-141-5p	0	0	0	0	0	0	2	0
mir-142-3p	3	0	0	7	50	48	764	37
mir-142-5p	60	74	251	77	547	785	8270	488
mir-143-3p	1784	856	1297	46	5	3	95	4
mir-1468-5p	582	373	210	9	61	74	20	23
mir-146a-3p	0	0	47	0	0	0	24	0
mir-146a-5p	22	18	20159	1511	7	11	33225	3496
mir-146b-3p	0	28	0	12	20	20	91	27
mir-146b-5p	400	489	2311	311	611	2656	25361	1880
mir-148a-3p	1778	1100	1830	692	12855	14398	7206	17905
mir-148a-5p	7	101	283	96	442	710	323	656
mir-148b-3p	54	85	0	8	180	382	1141	201
mir-148b-5p	0	0	0	0	23	105	138	36
mir-149-5p	0	0	0	0	0	0	2	0
mir-150-5p	283	389	39	3	371	861	15	17
mir-151a-3p	0	0	169	55	0	0	1299	490
mir-151a-5p	51	66	133	116	0	4	1284	1016
mir-151b-3p	0	0	0	0	0	0	2	0
mir-152-3p	0	0	0	3	4	18	78	13
mir-152-5p	0	0	0	0	4	10	24	11
mir-153-1//mir-153-2-3p	0	0	0	0	0	0	3	0
mir-155-3p	0	0	0	0	0	0	19	0
mir-155-5p	7	18	3288	80	12	47	37405	2154
mir-15a-5p	0	0	81	20	45	62	274	103
mir-15b-3p	0	0	0	0	3	36	58	26
mir-15b-5p	2	0	142	3	220	398	598	300
mir-16-1//mir-16-2-5p	354	403	78	235	2060	2536	12234	3841
mir-16-2-3p	45	0	125	15	25	42	163	40
mir-17-3p	0	0	0	5	7	44	130	35
mir-17-5p	0	0	0	9	68	186	919	591
mir-181a-1-3p	31	153	250	49	1049	1684	1267	450
mir-181a-2//mir-181a-1-5p	28799	21368	37424	2755	84334	216445	327336	30680
mir-181a-2-3p	329	145	785	0	648	616	3727	0
mir-181b-1//mir-181b-2-5p	13462	14331	19147	879	33284	59139	20424	12721
mir-181b-1-3p	39	0	0	11	202	210	40	76
mir-181b-2-3p	0	0	0	0	0	0	28	0
mir-181c-3p	32	79	21	0	13	12	77	0
mir-181c-5p	44	66	65	4	162	113	1080	0
mir-181d-5p	156	60	2	0	256	127	98	15
mir-182-5p	2069	1478	72	2199	27635	26425	204	46108
mir-183-5p	0	19	0	23	373	432	30	303
mir-184-3p	0	0	0	0	0	0	5	36
mir-185-3p	0	0	0	0	0	0	5	0
mir-185-5p	0	0	0	8	12	30	35	50
mir-186-3p	0	0	0	0	0	0	1	0
mir-186-5p	837	499	414	58	651	1307	5953	224
mir-187-3p	0	0	0	0	0	0	1	0
mir-188-5p	0	0	0	0	0	0	1	0
mir-18a-3p	0	27	0	5	7	10	22	9
mir-18a-5p	0	0	0	0	5	21	77	26
mir-1908-3p	0	0	0	0	0	0	1	0
mir-1908-5p	0	0	0	0	0	0	8	0
mir-190a-5p	0	0	0	0	4	7	3	13
mir-190b-5p	0	0	0	0	12	13	9	5
mir-1910-5p	0	0	0	0	0	0	8	0
mir-191-3p	0	0	0	0	6	19	28	14
mir-191-5p	3253	2857	8166	2306	14894	26363	120992	31310
mir-192-5p	436	327	304	81	430	901	635	543
mir-193a-5p	0	0	0	0	0	0	13	0
mir-193b-3p	32	36	0	0	11	36	811	7
mir-193b-5p	0	0	17	0	0	8	40	3
mir-194-1//mir-194-2-5p	0	0	0	0	12	15	48	0
mir-195-3p	0	0	0	0	0	0	2	0
mir-195-5p	0	0	0	0	0	0	18	0
mir-196a-1//mir-196a-2-5p	0	0	0	0	231	283	1	3
mir-197-3p	90	51	0	3	25	91	176	70
mir-199a-1//mir-199a-2//mir-199b-3p	0	0	0	0	0	2	33	0
mir-199a-1//mir-199a-2-5p	0	0	0	0	0	0	1	0
mir-199b-5p	23	0	0	0	0	0	2	0
mir-19a-3p	25	26	65	20	36	50	136	57
mir-19a-5p	0	0	0	0	0	3	3	0
mir-19b-1//mir-19b-2-3p	99	103	162	149	96	325	633	812
mir-19b-1-5p	0	0	0	0	0	0	2	0
mir-200a-3p	0	0	0	0	0	0	13	0
mir-200b-3p	0	0	0	0	0	0	66	0
mir-200c-3p	0	0	0	0	0	0	23	10
mir-20a-3p	0	0	0	0	0	0	8	3
mir-20a-5p	0	0	0	16	145	506	1232	3288
mir-20b-5p	0	0	0	0	0	0	2	0
mir-210-3p	481	185	265	14	49	105	526	29
mir-210-5p	0	0	0	0	6	14	47	9
mir-2110-5p	0	0	0	0	7	7	4	17
mir-211-5p	0	0	0	0	0	0	1	0
mir-2116-3p	0	0	0	5	0	0	12	0
mir-2116-5p	0	0	0	0	0	0	2	0
mir-212-3p	0	0	0	0	3	0	16	0
mir-21-3p	19933	10479	3983	34	1256	732	3778	57
mir-215-5p	0	0	0	0	1	6	14	0
mir-21-5p	6200	2729	4115	543	21870	38612	64215	7663
mir-219a-1-3p	0	15	0	0	14	18	1	15
mir-219b-3p	0	0	0	0	0	4	1	0
mir-221-3p	0	0	0	0	0	0	1025	0
mir-221-5p	0	0	0	0	0	0	19	0
mir-222-3p	0	0	0	0	0	0	373	2
mir-222-5p	0	0	0	0	0	0	3	0
mir-223-3p	0	0	0	0	0	0	2	0
mir-22-3p	2644	1314	4373	183	516	923	8804	445
mir-22-5p	0	0	0	0	0	0	5	0
mir-2277-3p	0	0	0	0	0	0	1	0
mir-2277-5p	0	0	0	0	0	0	5	0
mir-2278-5p	0	0	0	0	0	0	1	2
mir-2355-3p	0	0	0	0	0	0	2	0
mir-2355-5p	0	0	0	0	0	0	7	0
mir-23a-3p	121	13	166	7	41	95	513	9
mir-23a-5p	0	0	0	0	4	0	28	0
mir-23b-3p	0	0	0	5	15	31	78	11
mir-24-1//mir-24-2-3p	229	118	0	0	51	107	287	8
mir-24-1-5p	0	0	0	0	0	0	1	0
mir-24-2-5p	0	0	0	0	10	37	33	0
mir-2467-5p	0	0	0	0	9	15	30	2
mir-25-3p	12993	7018	4935	257	7752	5426	4961	3946
mir-25-5p	0	0	0	2	103	162	60	83
mir-26a-1//mir-26a-2-5p	78	45	325	58	881	1464	16916	606
mir-26a-2-3p	0	0	0	0	0	2	9	0
mir-26b-3p	9	0	0	5	82	51	25	18
mir-26b-5p	12	0	0	0	217	399	2623	407
mir-27a-3p	232	125	131	0	149	195	1241	25
mir-27a-5p	0	0	0	0	27	40	40	2
mir-27b-3p	1904	1193	1028	95	1107	1912	8436	379
mir-27b-5p	0	0	0	0	41	12	45	7
mir-28-3p	0	0	35	302	0	0	60	2652
mir-28-5p	0	0	0	18	0	0	10	247
mir-296-3p	0	0	0	0	0	3	7	26
mir-296-5p	0	0	0	0	0	2	6	9
mir-29a-3p	184	62	0	0	71	92	819	12
mir-29a-5p	0	0	0	0	0	0	6	0
mir-29b-1//mir-29b-2-3p	0	0	0	3	7	19	19	3
mir-29b-1-5p	0	0	0	0	2	8	5	2
mir-29b-2-5p	0	0	0	0	0	0	3	4
mir-29c-3p	48	0	0	0	6	9	138	0
mir-29c-5p	0	0	0	0	0	0	5	0
mir-301a-3p	37	0	0	0	24	60	504	9
mir-301a-5p	0	0	0	0	0	2	3	0
mir-301b-3p	0	0	0	0	7	10	244	3
mir-3065-3p	0	0	0	0	0	0	2	0
mir-3065-5p	0	0	0	0	0	0	2	0
mir-3074-3p	0	0	0	0	0	2	2	0
mir-3074-5p	0	0	0	0	6	3	7	2
mir-30a-3p	35	0	57	0	0	4	3	5
mir-30a-5p	47	93	180	6	15	31	11	6
mir-30b-3p	0	0	0	0	0	7	34	2
mir-30b-5p	0	107	94	21	195	393	1376	174
mir-30c-1-3p	0	0	0	2	34	14	51	38
mir-30c-2//mir-30c-1-5p	19	64	156	24	98	165	4121	297
mir-30d-3p	57	0	0	5	57	129	123	27
mir-30d-5p	3256	3048	880	529	3947	15461	14385	3306
mir-30e-3p	26	43	207	94	1282	568	674	2199
mir-30e-5p	221	268	1027	157	286	621	12384	802
mir-3118-1//mir-3118-2//mir-3118-3//mir-3118-4-3p	0	0	0	0	0	0	1	0
mir-3120-3p	0	0	0	0	0	0	2	0
mir-3121-3p	0	33	0	0	0	0	1	0
mir-3127-5p	52	0	57	0	0	0	6	3
mir-3136-5p	0	0	0	0	0	0	1	0
mir-3140-3p	0	0	0	0	0	0	1	4
mir-3149-3p	0	0	0	0	0	0	1	0
mir-3150a-5p	0	0	0	0	0	0	1	0
mir-3150b-3p	0	0	0	26	0	0	48	246
mir-3155a-3p	0	0	0	0	0	0	1	0
mir-3157-3p	0	0	0	0	0	0	6	0
mir-3158-1//mir-3158-2-3p	0	0	148	6	7	8	30	43
mir-3159-5p	0	0	0	0	0	0	3	0
mir-3161-5p	0	0	0	2	0	0	2	0
mir-3174-5p	0	0	0	0	2	3	2	4
mir-3175-5p	0	0	0	0	0	0	2	0
mir-3176-3p	0	0	0	0	0	0	1	0
mir-3177-5p	0	0	0	0	0	2	1	0
mir-3179-1//mir-3179-2//mir-3179-3//mir-3179-4-3p	0	0	0	0	0	0	1	0
mir-3180-1//mir-3180-2//mir-3180-3-5p	0	0	0	0	0	0	1	0
mir-3181-5p	0	0	0	0	0	0	1	0
mir-3182-5p	0	0	0	0	0	0	1	0
mir-3187-3p	0	0	0	0	0	0	1	0
mir-3188-3p	0	0	0	0	9	7	7	0
mir-3192-5p	0	0	0	0	0	0	1	4
mir-3200-3p	0	0	0	0	0	0	5	0
mir-3200-5p	0	0	0	0	0	0	2	0
mir-320a-3p	6313	4237	2807	16	951	2925	971	168
mir-320b-1//mir-320b-2-3p	1937	867	1209	11	84	188	27	0
mir-320c-1//mir-320c-2-3p	128	126	10	0	6	23	14	0
mir-320d-1//mir-320d-2-3p	78	66	0	0	5	15	7	0
mir-32-3p	0	0	0	0	0	0	10	2
mir-324-3p	0	49	0	0	5	26	10	0
mir-324-5p	0	0	0	0	7	18	15	16
mir-32-5p	0	0	0	0	0	6	27	0
mir-326-3p	0	0	0	0	0	0	1	0
mir-328-3p	0	0	0	0	0	5	20	0
mir-330-3p	0	0	0	3	5	14	36	5
mir-330-5p	0	0	0	0	11	11	45	4
mir-331-3p	0	0	0	0	0	2	14	0
mir-331-5p	0	0	0	0	6	0	13	0
mir-335-3p	0	0	0	7	7	45	4	15
mir-335-5p	0	0	0	4	2	11	3	19
mir-338-3p	0	0	0	0	0	0	4	0
mir-338-5p	0	0	0	0	0	0	1	0
mir-339-3p	142	0	54	4	41	53	356	10
mir-339-5p	0	0	0	0	8	4	35	0
mir-33a-3p	0	0	0	0	2	0	5	0
mir-33a-5p	0	0	0	0	0	0	6	0
mir-33b-3p	0	0	0	0	0	3	3	0
mir-33b-5p	0	0	0	0	0	0	3	0
mir-342-3p	9	0	127	5	0	0	616	29
mir-342-5p	0	0	75	0	0	0	10	0
mir-345-3p	0	0	0	0	0	0	1	0
mir-345-5p	59	104	221	0	15	23	383	0
mir-34a-3p	0	0	0	0	0	0	17	0
mir-34a-5p	0	0	0	0	4	17	534	0
mir-34b-3p	0	0	0	0	0	0	6	0
mir-34b-5p	0	0	0	0	0	0	40	0
mir-34c-3p	0	0	0	0	0	0	11	0
mir-34c-5p	0	0	0	0	2	4	545	0
mir-3605-3p	0	0	0	0	0	0	5	10
mir-3605-5p	0	0	0	0	0	0	2	0
mir-3607-3p	0	0	0	0	17	16	37	8
mir-3610-3p	0	0	0	0	0	0	3	0
mir-3613-5p	0	0	0	0	0	5	2	0
mir-361-3p	0	11	0	3	11	49	92	17
mir-3615-3p	139	117	513	0	79	129	72	32
mir-361-5p	25	46	0	5	12	38	132	29
mir-3616-3p	0	0	0	0	0	0	1	0
mir-362-3p	0	0	0	0	0	0	1	0
mir-362-5p	0	0	0	0	3	16	27	40
mir-363-3p	47	0	0	0	0	0	1	0
mir-3653-3p	0	0	0	0	2	0	1	2
mir-3656-3p	0	0	0	0	0	0	1	2
mir-365a//mir-365b-3p	0	0	0	0	4	2	326	0
mir-365a-5p	0	0	0	0	0	7	16	2
mir-365b-5p	0	0	0	0	2	0	1	0
mir-3661-5p	0	0	0	0	3	5	2	0
mir-3667-5p	0	0	0	0	0	0	3	0
mir-3677-3p	0	0	48	0	0	2	1	0
mir-3679-3p	0	0	0	0	0	0	1	2
mir-3679-5p	0	0	0	0	0	5	2	0
mir-3681-3p	0	0	0	0	0	0	2	0
mir-3681-5p	0	0	0	0	0	0	424	20
mir-3687-1//mir-3687-2-3p	0	0	0	0	7	0	1	0
mir-3688-1//mir-3688-2-3p	0	0	0	0	0	0	1	0
mir-3690-1//mir-3690-2-5p	0	0	0	0	0	0	5	0
mir-3691-5p	0	0	0	0	17	11	2	15
mir-374a-3p	0	0	0	0	0	15	51	18
mir-374a-5p	0	0	0	0	2	0	38	0
mir-374b-3p	0	0	0	0	0	2	10	4
mir-374b-5p	0	0	0	0	6	3	12	8
mir-378a-3p	7091	5075	26911	1076	3040	7807	19574	5875
mir-378a-5p	0	0	0	0	3	8	15	2
mir-378b-3p	0	0	3	0	0	0	4	0
mir-378c-5p	0	0	2	0	0	0	2	0
mir-378d-2//mir-378d-1-3p	0	0	0	0	0	0	69	0
mir-378e-3p	0	0	0	0	0	0	7	0
mir-378f-3p	2	0	66	4	5	0	16	2
mir-378g-5p	2	1	2	0	2	4	8	0
mir-378i-5p	84	39	119	2	19	42	161	18
mir-378j-5p	0	0	0	0	0	0	1	0
mir-3909-3p	0	0	0	0	0	0	38	0
mir-3912-3p	0	0	0	6	5	6	8	5
mir-3913-1//mir-3913-2-5p	0	0	0	0	0	5	2	3
mir-3917-3p	0	0	0	0	0	0	1	0
mir-3928-3p	0	0	0	0	0	0	6	0
mir-3934-5p	0	0	0	0	0	0	2	2
mir-3939-3p	0	0	0	0	4	9	1	0
mir-3940-3p	0	0	0	0	0	3	1	0
mir-3943-5p	0	0	0	0	0	0	4	0
mir-3944-3p	0	0	0	0	0	0	1	0
mir-421-3p	29	11	72	10	127	187	181	0
mir-422a-5p	0	0	2	0	0	0	7	0
mir-423-3p	1341	1183	1931	214	1039	1479	1645	1174
mir-423-5p	1482	1275	7586	1483	1338	3751	1280	1437
mir-424-3p	32	80	0	0	87	116	6	0
mir-424-5p	39	0	55	0	31	14	6	0
mir-425-3p	70	0	0	6	13	32	90	54
mir-425-5p	215	172	0	63	124	312	2638	214
mir-4286-5p	0	0	0	0	2	0	8	2
mir-429-3p	0	0	0	0	0	0	19	0
mir-4326-5p	0	0	0	0	0	0	2	0
mir-4418-3p	0	0	0	0	0	0	1	0
mir-4420-3p	0	0	0	0	0	0	5	0
mir-4423-5p	0	0	0	0	0	0	2	9
mir-4425-3p	0	0	0	0	0	0	3	0
mir-4435-1//mir-4435-2-5p	0	0	0	0	5	20	1	0
mir-4443-5p	0	0	0	0	0	0	1	0
mir-4454-5p	0	0	0	0	3	0	34	0
mir-4455-5p	0	0	0	0	3	25	11	16
mir-4477b-3p	0	0	0	0	0	7	2	0
mir-4478-5p	0	0	0	0	0	0	1	0
mir-4482-3p	0	0	0	2	0	0	3	4
mir-4485-3p	0	0	0	0	107	95	1	4
mir-4487-3p	0	0	0	0	0	0	7	0
mir-4488-5p	0	0	0	0	0	7	1	2
mir-4492-3p	0	0	0	0	5	0	1	2
mir-4498-5p	0	0	0	0	0	3	1	3
mir-449a-5p	0	0	0	0	0	11	3	20
mir-449c-5p	0	0	0	0	6	10	2	38
mir-4504-3p	0	0	0	0	0	0	1	0
mir-450a-1//mir-450a-2-5p	0	0	0	0	0	4	7	0
mir-450b-5p	0	0	0	0	0	4	8	0
mir-4511-5p	0	0	0	0	0	2	7	4
mir-4512-3p	0	0	0	0	0	0	3	0
mir-4513-5p	0	0	0	0	0	0	1	0
mir-4515-5p	0	0	0	0	0	0	1	0
mir-4516-5p	0	0	59	22	5	0	1	4
mir-4517-5p	0	0	0	0	0	0	5	0
mir-4518-3p	0	0	0	0	0	0	10	0
mir-451a-5p	35	0	0	0	0	0	3	0
mir-4521-5p	0	0	0	0	0	0	3	0
mir-4524a-5p	0	0	0	0	0	0	4	0
mir-4526-3p	0	0	0	0	0	0	1	0
mir-4531-3p	0	0	0	0	0	0	3	0
mir-454-3p	0	0	0	0	10	22	203	33
mir-454-5p	69	0	0	5	9	33	27	2
mir-455-3p	0	0	0	0	0	0	1	0
mir-455-5p	0	0	0	0	0	2	3	0
mir-4636-5p	0	0	0	0	0	0	8	0
mir-4657-5p	0	0	0	0	0	0	1	0
mir-4661-3p	0	0	0	5	0	0	2	0
mir-4661-5p	0	0	0	0	7	3	1	0
mir-4662a-5p	0	0	0	0	0	0	6	0
mir-466-3p	0	0	0	0	0	0	4	0
mir-4671-3p	0	0	0	0	0	0	2	0
mir-4671-5p	0	0	0	0	0	0	1	0
mir-4676-3p	0	0	0	0	0	0	1	0
mir-4677-3p	42	0	73	6	285	223	29	140
mir-4677-5p	0	0	0	0	0	0	1	0
mir-4685-3p	0	0	0	0	0	5	1	0
mir-4687-5p	0	0	0	0	0	0	4	0
mir-4726-5p	0	0	0	0	0	0	2	0
mir-4727-3p	0	0	0	0	0	0	1	0
mir-4745-5p	12	0	0	3	17	41	3	9
mir-4746-5p	0	0	0	0	19	31	9	24
mir-4762-5p	0	0	0	0	0	0	2	0
mir-4766-3p	0	0	0	0	0	0	1	0
mir-4767-5p	0	0	0	0	0	3	2	0
mir-4772-3p	0	0	0	0	0	0	1	0
mir-4772-5p	0	0	0	0	0	0	9	0
mir-4775-5p	0	0	0	0	0	0	7	0
mir-4781-3p	0	0	0	0	3	4	4	0
mir-4786-5p	0	0	0	0	4	0	1	0
mir-4802-3p	0	0	0	0	0	0	2	0
mir-4802-5p	0	0	0	0	0	0	3	0
mir-4804-5p	0	0	0	0	0	0	1	0
mir-484-5p	235	16	171	17	46	144	356	52
mir-486-1//mir-486-2-3p	0	0	70	0	0	0	2	2
mir-486-1//mir-486-2-5p	8866	8567	17838	653	33	75	843	1029
mir-497-5p	0	0	0	0	0	0	7	0
mir-499a-5p	0	0	0	0	0	0	3	0
mir-5000-3p	0	0	0	0	0	0	4	0
mir-5001-3p	0	0	0	0	0	0	4	0
mir-500a-3p	0	0	0	0	12	16	357	21
mir-500a-5p	0	0	0	0	0	0	5	0
mir-501-3p	111	167	129	4	25	14	26	8
mir-501-5p	0	0	0	0	3	0	2	3
mir-502-3p	0	0	70	0	0	0	22	0
mir-503-3p	0	0	0	0	0	0	1	0
mir-505-3p	0	39	63	0	9	11	23	2
mir-505-5p	0	0	0	0	7	19	4	10
mir-5087-5p	0	0	0	0	0	0	1	0
mir-5094-5p	0	0	0	0	0	0	3	0
mir-514a-1//mir-514a-2//mir-514a-3-3p	0	0	0	0	0	0	1	5
mir-5188-3p	0	0	0	0	0	0	2	0
mir-5189-3p	0	0	0	0	0	0	2	0
mir-5189-5p	0	0	0	0	0	0	1	0
mir-5196-3p	0	0	0	4	0	0	1	10
mir-532-3p	0	0	0	7	4	0	4	12
mir-532-5p	429	176	216	5	89	75	321	55
mir-542-3p	0	0	0	0	39	55	3	0
mir-542-5p	0	0	0	0	0	5	1	0
mir-544b-3p	0	0	0	0	0	0	1	0
mir-548a-1//mir-548a-2//mir-548a-3-3p	0	0	0	0	0	0	5	0
mir-548a-3-5p	0	0	0	0	0	0	3	0
mir-548ab-5p	0	0	0	0	1	0	1	0
mir-548ac-3p	0	0	0	0	0	0	1	0
mir-548ad//mir-548ae-2-5p	0	0	0	0	0	4	2	6
mir-548ah-3p	0	0	0	0	0	0	3	0
mir-548ak-5p	0	0	0	0	0	0	1	0
mir-548al-3p	0	0	0	0	0	0	2	0
mir-548an-5p	0	0	0	0	0	0	1	0
mir-548aq-3p	0	0	0	0	0	0	6	0
mir-548ar-3p	0	0	0	0	0	0	1	0
mir-548ar-5p	0	0	0	0	1	4	2	0
mir-548au-5p	0	0	0	0	0	2	3	0
mir-548ax-5p	0	0	0	0	0	0	2	0
mir-548ay-5p	0	0	0	0	0	0	3	0
mir-548c//mir-548o-2//mir-548am-5p	0	0	0	0	0	0	2	0
mir-548d-1//mir-548d-2-5p	0	0	0	0	0	0	1	0
mir-548e-3p	0	0	0	0	0	0	28	4
mir-548e-5p	0	0	0	0	10	0	15	5
mir-548f-2//mir-548f-3-3p	0	0	0	0	0	0	7	0
mir-548g//mir-548x//mir-548aj-2-5p	0	0	0	0	6	4	1	0
mir-548h-1//mir-548h-2//mir-548h-3//mir-548h-4//mir-548h-5-5p	0	0	0	0	5	22	7	0
mir-548h-4//mir-548z-3p	0	0	0	0	0	0	2	0
mir-548i-1//mir-548i-2//mir-548i-3//mir-548i-4-5p	0	0	0	0	0	0	1	0
mir-548j-5p	0	0	0	0	0	0	3	0
mir-548k-5p	0	0	0	0	10	20	67	2
mir-548l-5p	0	0	0	0	0	0	5	7
mir-548n-5p	0	0	0	0	1	0	1	0
mir-548o//mir-548o-2-3p	0	0	0	0	0	10	38	0
mir-548s-3p	0	0	49	0	0	0	6	0
mir-548u-3p	0	0	0	0	0	0	1	0
mir-548w-5p	0	0	0	0	0	0	4	0
mir-549a-3p	0	0	0	0	0	0	1	0
mir-550a-1//mir-550a-2//mir-550a-3-3p	0	0	0	0	0	3	8	0
mir-550a-1//mir-550a-2-5p	0	0	0	0	13	22	13	3
mir-551a-3p	0	0	0	0	0	0	3	0
mir-551b-3p	0	0	0	0	0	0	13	0
mir-5581-3p	0	0	0	0	0	0	1	0
mir-561-5p	0	0	0	0	13	34	1	0
mir-5680-3p	0	0	0	0	0	0	4	0
mir-5690-5p	0	0	0	0	2	0	2	0
mir-5695-3p	0	0	0	0	0	0	1	0
mir-5701-1//mir-5701-2//mir-5701-3-5p	0	0	0	0	31	76	73	29
mir-570-3p	0	0	0	0	0	0	2	0
mir-5706-5p	0	0	0	0	0	0	1	0
mir-573-5p	0	0	0	0	0	16	3	0
mir-574-3p	0	0	0	0	0	0	10	0
mir-574-5p	0	0	0	0	4	2	15	0
mir-576-3p	0	0	0	0	0	3	9	2
mir-576-5p	0	0	0	0	2	4	44	3
mir-577-5p	1178	715	345	0	1233	1336	224	0
mir-580-3p	0	0	0	0	0	0	9	0
mir-582-3p	0	41	0	0	2	0	3	0
mir-582-5p	0	0	0	0	0	2	1	0
mir-589-3p	0	0	0	0	0	0	20	3
mir-589-5p	110	146	118	19	66	108	474	73
mir-590-3p	0	0	0	0	0	0	17	0
mir-598-3p	53	114	0	0	10	25	21	2
mir-6087-5p	0	0	0	0	63	95	3	8
mir-610-5p	0	0	0	0	0	0	1	0
mir-6130-3p	0	0	0	0	0	0	2	0
mir-615-3p	0	0	0	0	0	0	1	0
mir-616-5p	0	0	0	0	0	2	2	0
mir-618-5p	0	0	0	0	0	0	7	0
mir-619-5p	0	0	0	0	0	0	2	0
mir-624-5p	0	0	0	0	0	0	3	0
mir-625-3p	0	0	519	6	0	0	128	39
mir-625-5p	0	0	66	2	0	0	112	51
mir-627-3p	0	0	0	0	0	0	5	0
mir-627-5p	37	0	0	0	3	2	7	0
mir-628-3p	0	0	0	0	0	0	2	7
mir-628-5p	0	0	0	0	0	3	12	0
mir-629-3p	0	0	0	0	0	0	1	0
mir-629-5p	169	96	0	0	118	52	45	45
mir-636-3p	0	0	0	0	0	9	4	5
mir-641-5p	0	0	0	2	0	2	41	5
mir-642a-3p	0	0	0	0	0	0	17	0
mir-642a-5p	0	0	0	0	0	0	3	6
mir-643-3p	0	0	0	0	0	0	1	0
mir-6503-3p	0	0	67	0	0	0	2	0
mir-6511a-1//mir-6511a-2//mir-6511a-3//mir-6511a-4-3p	0	0	0	0	0	5	3	7
mir-6511b-1//mir-6511b-2-3p	4	0	0	0	0	9	1	10
mir-6513-3p	0	0	0	0	0	0	1	3
mir-6514-5p	0	0	0	0	0	0	1	2
mir-651-5p	0	0	0	0	0	4	13	0
mir-6516-5p	0	0	0	0	0	5	1	0
mir-652-3p	0	47	0	0	7	6	59	8
mir-659-5p	0	0	0	0	14	13	16	7
mir-660-5p	288	161	313	13	60	60	138	39
mir-664a-3p	0	0	0	0	0	14	35	8
mir-664a-5p	0	0	0	0	4	5	3	0
mir-664b-3p	0	0	0	0	0	0	3	2
mir-664b-5p	0	0	0	0	0	0	2	0
mir-671-3p	0	0	77	10	125	284	72	309
mir-671-5p	0	0	0	0	0	16	8	22
mir-6723-5p	0	0	0	0	0	0	3	0
mir-6724-1//mir-6724-2//mir-6724-3//mir-6724-4-5p	0	0	0	0	2	0	2	6
mir-6732-3p	0	0	0	0	0	0	3	0
mir-6737-3p	0	0	0	0	0	0	1	0
mir-6739-3p	0	0	0	0	0	3	1	0
mir-6741-3p	0	0	0	0	0	0	1	0
mir-6758-5p	0	0	0	0	0	0	1	0
mir-6769b-3p	0	0	0	4	0	3	1	0
mir-6774-3p	0	0	0	0	0	0	3	3
mir-6776-3p	0	0	0	0	0	0	2	0
mir-6783-3p	0	0	0	0	3	8	1	6
mir-6793-5p	0	0	0	0	0	0	1	0
mir-6797-3p	0	0	0	0	0	0	1	0
mir-6810-5p	0	0	0	0	0	0	1	0
mir-6816-3p	0	0	0	0	0	0	1	0
mir-6819-3p	0	0	0	0	0	0	1	0
mir-6824-3p	0	0	0	0	0	5	2	0
mir-6833-5p	0	0	0	0	0	0	1	0
mir-6840-5p	0	0	0	0	0	0	2	2
mir-6842-3p	0	0	0	7	30	57	81	16
mir-6842-5p	0	0	0	0	0	0	1	0
mir-6847-5p	0	0	0	0	22	29	1	0
mir-6850-3p	0	0	0	0	0	2	1	0
mir-6852-5p	0	0	0	0	0	3	1	3
mir-6853-3p	0	0	0	0	0	0	1	0
mir-6857-3p	0	0	0	0	0	0	1	0
mir-6859-1//mir-6859-2//mir-6859-3//mir-6859-4-3p	0	0	0	0	0	0	1	0
mir-6859-1//mir-6859-2//mir-6859-3//mir-6859-4-5p	0	0	0	0	0	0	2	0
mir-6881-3p	0	0	0	0	0	3	3	0
mir-6889-3p	0	0	0	0	0	0	1	0
mir-6895-3p	0	0	0	0	0	0	1	0
mir-708-3p	0	0	0	0	0	0	1	0
mir-708-5p	0	0	0	0	0	0	2	0
mir-7-1//mir-7-2//mir-7-3-5p	0	0	0	0	28	59	60	235
mir-7111-3p	0	0	0	0	0	0	1	0
mir-7114-3p	0	0	0	0	0	0	1	0
mir-7-1-3p	0	0	0	0	3	0	12	8
mir-744-3p	0	0	0	0	0	0	5	0
mir-744-5p	6	26	74	37	174	382	165	402
mir-766-3p	0	0	0	0	16	49	89	0
mir-766-5p	0	0	0	0	5	2	1	0
mir-769-3p	0	0	0	0	3	5	2	0
mir-769-5p	96	231	197	95	321	1126	1059	577
mir-7704-5p	151	84	0	250	344	579	6	1416
mir-7705-5p	0	0	0	0	0	0	4	2
mir-7706-3p	118	177	33	3	188	442	212	76
mir-7974-3p	0	0	0	0	372	854	166	752
mir-7976-5p	0	0	0	0	2	0	1	0
mir-7977-5p	0	0	0	0	20	72	25	38
mir-874-3p	31	0	0	0	10	26	32	3
mir-874-5p	0	0	0	0	0	4	3	0
mir-877-5p	572	201	1406	37	221	404	6	29
mir-887-3p	0	0	0	0	0	20	57	0
mir-887-5p	0	0	0	0	0	0	1	0
mir-9-1//mir-9-2//mir-9-3-3p	0	0	0	0	0	0	31	4
mir-9-1//mir-9-2//mir-9-3-5p	121	53	0	30	751	1172	596	5902
mir-92a-1//mir-92a-2-3p	43706	36719	28652	8346	11074	12881	32412	14724
mir-92a-1-5p	0	0	64	217	82	156	31	441
mir-92b-3p	6504	4580	1134	73	3341	9618	1222	256
mir-93-3p	0	0	0	0	2	0	23	2
mir-935-3p	0	0	0	0	0	0	1	0
mir-93-5p	670	333	523	80	1183	2183	2474	1803
mir-937-3p	125	103	0	3	99	106	1	32
mir-939-5p	0	0	0	0	3	2	2	0
mir-940-3p	0	0	0	0	2	0	6	0
mir-941-1//mir-941-2//mir-941-3//mir-941-4//mir-941-5-3p	0	35	71	8	28	43	691	4
mir-942-3p	0	0	0	0	0	0	4	0
mir-942-5p	0	0	0	0	4	0	49	2
mir-943-3p	0	20	0	0	2	3	2	0
mir-944-3p	0	0	0	0	0	8	7	0
mir-95-3p	0	0	0	0	0	0	2	0
mir-96-5p	0	0	0	2	4	17	1	4
mir-98-3p	0	0	0	0	0	0	24	0
mir-98-5p	49	42	0	0	48	136	7786	21
mir-99a-5p	84	193	0	49	112	269	1	341
mir-99b-3p	0	0	74	0	0	0	8	0
mir-99b-5p	90	54	133	6	0	0	484	17
mir-BART10-3p	69	0	5892	2	0	2	11783	0
mir-BART10-5p	0	0	0	0	0	0	42	0
mir-BART11-3p	2	0	2530	0	0	2	27050	0
mir-BART11-5p	0	0	0	0	0	0	1363	0
mir-BART12-3p	0	0	0	0	0	0	415	0
mir-BART13-3p	0	0	0	0	0	0	155	0
mir-BART13-5p	2	0	357	0	0	0	4382	0
mir-BART1-3p	0	0	0	0	0	0	1176	0
mir-BART14-3p	0	0	74	0	0	0	2113	0
mir-BART14-5p	0	0	0	0	0	0	95	0
mir-BART15-3p	0	0	0	0	0	0	183	0
mir-BART1-5p	0	0	0	0	0	0	1444	0
mir-BART16-5p	0	0	0	0	0	0	1151	0
mir-BART17-3p	0	2	0	0	0	0	1563	0
mir-BART17-5p	5	6	1193	0	0	2	12200	0
mir-BART18-3p	0	0	60	0	0	0	2215	0
mir-BART18-5p	0	0	0	0	0	0	630	0
mir-BART19-3p	0	0	0	0	0	0	4305	0
mir-BART19-5p	2	2	440	0	0	0	13177	0
mir-BART20-3p	0	0	0	0	0	0	132	0
mir-BART20-5p	0	0	0	0	0	0	33	0
mir-BART21-3p	0	0	0	0	0	0	149	0
mir-BART21-5p	0	0	0	0	0	0	94	0
mir-BART22-3p	0	0	293	0	0	0	9302	0
mir-BART2-3p	0	0	0	0	0	0	27	0
mir-BART2-5p	0	0	294	0	0	0	2961	0
mir-BART3-3p	0	0	77	0	0	0	281	0
mir-BART3-5p	0	0	0	0	0	0	855	0
mir-BART4-3p	0	0	0	0	0	0	65	0
mir-BART4-5p	0	0	0	0	0	0	273	0
mir-BART5-5p	0	0	0	0	0	0	1021	0
mir-BART6-3p	2	0	3001	0	0	0	15726	2
mir-BART6-5p	0	0	0	0	0	0	2942	0
mir-BART7-3p	0	0	44	0	0	0	3033	0
mir-BART7-5p	0	0	468	0	0	0	9139	0
mir-BART8-3p	0	0	0	0	0	0	1470	0
mir-BART8-5p	0	0	73	0	0	0	24916	0
mir-BART9-3p	0	0	0	0	0	0	477	0
mir-BART9-5p	0	0	69	0	0	0	2878	0
mir-BHRF1-1-5p	6	4	4685	0	0	0	11081	0
mir-BHRF1-2-3p	0	0	70	0	0	0	1134	0
mir-BHRF1-2-5p	0	0	0	0	0	0	13	0
mir-BHRF1-3-5p	0	0	0	0	0	0	366	0
mir-K12-10a-3p	246	215	0	0	1022	1879	0	0
mir-K12-10a-5p	0	0	0	0	3	3	0	0
mir-K12-10b-3p	0	0	0	0	116	85	0	0
mir-K12-11-3p	1114	619	0	0	813	1939	0	0
mir-K12-12-3p	73	83	0	0	175	718	0	0
mir-K12-12-5p	99	31	0	0	449	1251	0	0
mir-K12-1-5p	51	39	0	2	1876	4595	0	0
miR-K12-2-3p	138	46	0	0	168	177	0	0
miR-K12-2-5p	35260	26937	39	21	18708	30108	0	17
mir-K12-3-3p	35	0	0	0	40	41	0	0
mir-K12-3-5p	17899	12564	110	15	42527	68214	1	18
mir-K12-4-3p	46375	28607	352	51	63452	168084	1	37
mir-K12-4-5p	1011	764	4	0	3386	6147	0	0
mir-K12-5-3p	5974	5576	7	2	8089	12558	0	0
mir-K12-6-3p	10727	7187	6	0	18108	14656	0	8
mir-K12-6-5p	162	206	0	0	746	1415	0	0
mir-K12-7-3p	3543	2107	0	0	1471	3824	0	5
mir-K12-7-5p	0	0	0	0	44	79	0	0
mir-K12-8-3p	42120	38369	62	24	37112	81247	1	12
mir-K12-8-5p	7634	10666	2	0	170	649	0	3
mir-K12-9-3p	50	80	0	0	29	18	0	0
mir-K12-9-5p	671	579	0	0	173	574	0	0
Total reads	388503	292759	266994	28928	466852	905029	1120953	237098
