# Supplementary material for: Profile of Exosomal and Intracellular microRNA in Gamma-Herpesvirus-Infected Lymphoma Cell Lines
Source: PLoS One. 2016 Sep 9;11(9):e0162574. doi: 10.1371/journal.pone.0162574 (PMC5017767; doi:10.1371/journal.pone.0162574)
Supplement: S2 Table — Ranks are indicated for exosomes and cells. (XLSX) [file pone.0162574.s002.xlsx]

## Sheet: S2Table
S2 Table. Top 20 miRNAs in exosomes of LCL . Ranks are indicated for exosomes and cells.
ID	Mature sequence	Rank in exosome	Rank in cell
mir-181a-2//mir-181a-1-5p	AACATTCAACGCTGTCGGTGAGT	1	1
mir-92a-1//mir-92a-2-3p	TATTGCACTTGTCCCGGCCTGT	2	7
mir-378a-3p	ACTGGACTTGGAGTCAGAAGGC	3	13
mir-146a-5p	TGAGAACTGAATTCCATGGGTT	4	6
mir-181b-1//mir-181b-2-5p	AACATTCATTGCTGTCGGTGGGT	5	12
mir-10b-5p	TACCCTGTAGAACCGAATTTGTG	6	121
mir-486-1//mir-486-2-5p	TCCTGTACTGAGCTGCCCCGAG	7	76
mir-191-5p	CAACGGAATCCCAAAAGCAGCTG	8	2
mir-423-5p	TGAGGGGCAGAGAGCGAGACTTT	9	59
mir-BART10-3p	TACATAACCATGGAGTTGGCTGT	10	21
mir-25-3p	CATTGCACTTGTCTCGGTCTGA	11	33
mir-BHRF1-1-5p	TAACCTGATCAGCCCCGGAGTT	12	22
let-7f-1//let-7f-2-5p	TGAGGTAGTAGATTGTATAGTT	13	8
mir-22-3p	AAGCTGCCAGTTGAAGAACTGT	14	26
mir-21-5p	TAGCTTATCAGACTGATGTTGA	15	3
mir-21-3p	CAACACCAGTCGATGGGCTGT	16	38
mir-155-5p	TTAATGCTAATCGTGATAGGGGT	17	4
mir-BART6-3p	CGGGGATCGGACTAGCCTTAGA	18	15
mir-320a-3p	AAAAGCTGGGTTGAGAGGGCGA	19	73
mir-BART11-3p	ACGCACACCAGGCTGACTGCC	20	9
