# Supplementary material for: Profile of Exosomal and Intracellular microRNA in Gamma-Herpesvirus-Infected Lymphoma Cell Lines
Source: PLoS One. 2016 Sep 9;11(9):e0162574. doi: 10.1371/journal.pone.0162574 (PMC5017767; doi:10.1371/journal.pone.0162574)
Supplement: S4 Table — Each number indicates the proportion of total reads. Red indicates miRNAs found in both TY1 and BCBL1. (XLSX) [file pone.0162574.s004.xlsx]

## Sheet: S4Table
S4 Table. miRNAs more than double as abundant in exosomes than in cells. Each number indicates the proportion of total reads. Red indicates miRNAs found in both TY1 and BCBL1.
TY-1					BCBL1					LCL					Bjab
Name	Exosome	Cell	Exo/Cell ratio		Name	Exosome	Cell	Exo/Cell ratio		Name	Exosome	Cell	Exo/Cell ratio		Name	Exosome	Cell	Exo/Cell ratio
mir-10b-5p	0.0454231	2.78461e-05	1631.22		mir-10b-5p	0.0391858	1.87839e-05	2086.14		mir-877-5p	0.00526604	5.35259e-06	983.83		mir-143-3p	0.00159015	1.68707e-05	94.2556
mir-143-3p	0.00459199	1.071e-05	428.755		mir-143-3p	0.00292391	3.31481e-06	882.073		mir-10b-5p	0.0713162	0.00019983	356.884		mir-10b-5p	0.0289685	0.000586255	49.4127
mir-486-1//mir-486-2-5p	0.0228209	7.06862e-05	322.848		mir-486-1//mir-486-2-5p	0.029263	8.28703e-05	353.118		mir-100-5p	0.000269669	8.92098e-07	302.286		mir-4516-5p	0.000760509	1.68707e-05	45.0788
mir-1246-5p	0.00539507	7.06862e-05	76.3242		mir-K12-8-5p	0.0364327	0.000717104	50.8053		mir-4516-5p	0.000220979	8.92098e-07	247.707		mir-454-5p	0.000172843	8.43533e-06	20.4904
mir-K12-8-5p	0.0196498	0.000364141	53.962		mir-21-3p	0.0357939	0.000808814	44.2549		mir-3677-3p	0.000179779	8.92098e-07	201.524		mir-941-1//mir-941-2//mir-941-3//mir-941-4//mir-941-5-3p	0.000276549	1.68707e-05	16.3923
mir-320b-1//mir-320b-2-3p	0.0049858	0.000179929	27.7099		mir-1246-5p	0.00656171	0.00017679	37.1159		mir-320b-1//mir-320b-2-3p	0.00452819	2.40866e-05	187.996		mir-378f-3p	0.000138274	8.43533e-06	16.3923
mir-21-3p	0.0513072	0.00269036	19.0708		mir-1468-5p	0.00127409	8.17653e-05	15.5822		mir-486-1//mir-486-2-3p	0.000262178	1.7842e-06	146.945		mir-877-5p	0.00127904	0.000122312	10.4571
mir-210-3p	0.00123809	0.000104958	11.796		mir-320b-1//mir-320b-2-3p	0.00296148	0.000207728	14.2565		mir-6503-3p	0.000250942	1.7842e-06	140.647		miR-K12-2-5p	0.00072594	7.17003e-05	10.1246
mir-1468-5p	0.00149806	0.000130662	11.4651		mir-92a-1//mir-92a-2-3p	0.125424	0.0142327	8.81239		mir-1246-5p	0.0011386	1.07052e-05	106.36		mir-3912-3p	0.000207412	2.10883e-05	9.83537
mir-320a-3p	0.0162496	0.00203705	7.97701		mir-130b-3p	0.00213486	0.000430925	4.95413		mir-486-1//mir-486-2-5p	0.0668105	0.000752039	88.8392		mir-423-5p	0.0512652	0.00606078	8.45851
mir-22-3p	0.00680561	0.00110528	6.15739		mir-320a-3p	0.0144727	0.00323194	4.47801		mir-30a-3p	0.000213488	2.67629e-06	79.77		mir-30a-5p	0.000207412	2.5306e-05	8.19614
mir-532-5p	0.00110424	0.000190639	5.79231		mir-22-3p	0.00448833	0.00101986	4.40094		mir-30a-5p	0.000674172	9.81308e-06	68.7014		mir-140-5p	0.000103706	1.2653e-05	8.19614
mir-10a-5p	0.00150321	0.000314875	4.77398		mir-25-3p	0.0239719	0.00599539	3.9984		mir-143-3p	0.00485779	8.47493e-05	57.3195		mir-29b-1//mir-29b-2-3p	0.000103706	1.2653e-05	8.19614
mir-92a-1//mir-92a-2-3p	0.112498	0.0237206	4.74265		mir-101-1//mir-101-2-3p	0.00265064	0.000720419	3.67931		mir-1468-5p	0.000786535	1.7842e-05	44.0834		mir-125a-5p	6.91372e-05	8.43533e-06	8.19614
mir-K12-9-5p	0.00172714	0.000370567	4.66081		mir-K12-9-5p	0.00197774	0.000634234	3.11831		mir-3127-5p	0.000213488	5.35259e-06	39.885		mir-1307-5p	0.000864215	0.000109659	7.88091
mir-130b-3p	0.00258685	0.000713288	3.62666		miR-K12-2-5p	0.0920108	0.0332674	2.76579		mir-99b-3p	0.00027716	7.13678e-06	38.8354		mir-1246-5p	0.00210868	0.00032476	6.49305
mir-125b-2-3p	0.00220333	0.000612614	3.5966		mir-140-3p	0.00145512	0.000538104	2.70416		mir-424-5p	0.000205997	5.35259e-06	38.4855		mir-1343-3p	0.00024198	3.7959e-05	6.37478
mir-877-5p	0.00147232	0.000473383	3.1102		mir-423-3p	0.00404087	0.0016342	2.47269		mir-548s-3p	0.000183525	5.35259e-06	34.2871		mir-23a-3p	0.00024198	3.7959e-05	6.37478
mir-K12-7-3p	0.00911962	0.00315089	2.8943		mir-378a-3p	0.0173351	0.00862624	2.00957		mir-342-5p	0.000280905	8.92098e-06	31.4882		mir-486-1//mir-486-2-5p	0.0225733	0.00433998	5.20124
mir-378a-3p	0.0182521	0.0065117	2.80297							mir-126-5p	0.000498139	1.60578e-05	31.0217		mir-330-3p	0.000103706	2.10883e-05	4.91769
mir-92b-3p	0.0167412	0.00715644	2.33932							mir-3615-3p	0.00192139	6.42311e-05	29.9137		mir-21-3p	0.00117533	0.000240407	4.88893
miR-K12-2-5p	0.0907586	0.0400727	2.26485							mir-423-5p	0.0284126	0.00114189	24.8822		mir-1285-1//mir-1285-2-3p	0.00024198	5.0612e-05	4.78108
mir-140-3p	0.00139767	0.000674732	2.07145							mir-1304-3p	0.0015506	7.04757e-05	22.0018		mir-532-3p	0.00024198	5.0612e-05	4.78108
mir-27b-3p	0.00490086	0.0023712	2.06683							mir-501-3p	0.000483157	2.31945e-05	20.8306		mir-92a-1//mir-92a-2-3p	0.288509	0.0621009	4.64582
mir-25-3p	0.0334438	0.0166048	2.0141							mir-3158-1//mir-3158-2-3p	0.00055432	2.67629e-05	20.7122		mir-18a-3p	0.000172843	3.7959e-05	4.55341
										mir-1285-1//mir-1285-2-3p	0.000434467	2.14104e-05	20.2924		mir-501-3p	0.000138274	3.37413e-05	4.09807
										mir-378f-3p	0.000247197	1.42736e-05	17.3185		mir-4482-3p	6.91372e-05	1.68707e-05	4.09807
										mir-1273h-3p	0.00145322	8.47493e-05	17.1472		mir-96-5p	6.91372e-05	1.68707e-05	4.09807
										mir-625-3p	0.00194386	0.000114189	17.0233		mir-92a-1-5p	0.00750138	0.00185999	4.03302
										mir-502-3p	0.000262178	1.96262e-05	13.3586		mir-210-3p	0.00048396	0.000122312	3.95676
										mir-320a-3p	0.0105133	0.000866227	12.1369		mir-335-3p	0.00024198	6.3265e-05	3.82487
										mir-128-1-5p	0.00055432	4.81733e-05	11.5068		mir-23b-3p	0.000172843	4.63943e-05	3.72552
										mir-505-3p	0.00023596	2.05183e-05	11.5		mir-146b-3p	0.000414823	0.000113877	3.64273
										mir-150-5p	0.000146071	1.33815e-05	10.9159		mir-6842-3p	0.00024198	6.74826e-05	3.58581
										mir-4677-3p	0.000273414	2.58708e-05	10.5684		mir-146a-5p	0.0522331	0.014745	3.54244
										mir-660-5p	0.00117231	0.00012311	9.5225		mir-22-3p	0.00632605	0.00187686	3.37055
										mir-92a-1-5p	0.000239706	2.7655e-05	8.66771		mir-339-3p	0.000138274	4.21767e-05	3.27846
										mir-10a-5p	0.0012622	0.000152549	8.27408		mir-5196-3p	0.000138274	4.21767e-05	3.27846
										mir-146a-3p	0.000176034	2.14104e-05	8.22191		mir-641-5p	6.91372e-05	2.10883e-05	3.27846
										mir-130b-3p	0.00738968	0.0009822	7.5236		mir-1468-5p	0.000311117	9.70063e-05	3.20719
										mir-577-5p	0.00129216	0.00019983	6.46632		mir-16-2-3p	0.000518529	0.000168707	3.07355
										mir-378a-3p	0.100793	0.0174619	5.77213		mir-99b-5p	0.000207412	7.17003e-05	2.89276
										mir-1307-3p	0.00106369	0.000198046	5.37095		mir-19a-3p	0.000691372	0.000240407	2.87584
										mir-101-1//mir-101-2-3p	0.00371169	0.000727952	5.09882		mir-4745-5p	0.000103706	3.7959e-05	2.73205
										mir-423-3p	0.00723237	0.0014675	4.92836		mir-660-5p	0.000449392	0.000164489	2.73205
										mir-128-1//mir-128-2-3p	0.000730353	0.000160578	4.54829		mir-484-5p	0.000587666	0.000219319	2.67951
										mir-671-3p	0.000288396	6.42311e-05	4.48998		mir-425-5p	0.00217782	0.00090258	2.41288
										mir-21-3p	0.0149179	0.00337035	4.42623		mir-92b-3p	0.00252351	0.00107972	2.33718
										mir-378c-5p	7.49081e-06	1.7842e-06	4.19842		mir-26b-3p	0.000172843	7.5918e-05	2.27671
										mir-25-3p	0.0184836	0.0044257	4.17642		mir-589-5p	0.000656803	0.00030789	2.13324
										mir-181b-1//mir-181b-2-5p	0.0717132	0.0182202	3.93592		mir-186-5p	0.00200498	0.000944757	2.12222
										mir-92b-3p	0.00424729	0.00109014	3.89608		mir-27b-3p	0.00328402	0.0015985	2.05444
										mir-106b-3p	0.00092886	0.000249787	3.7186
										mir-92a-1//mir-92a-2-3p	0.107313	0.0289147	3.71138
										mir-148a-5p	0.00105995	0.000288148	3.67849
										mir-16-2-3p	0.000468175	0.000145412	3.21965
										mir-378b-3p	1.12362e-05	3.56839e-06	3.14882
										mir-378i-5p	0.000445703	0.000143628	3.10318
										mir-320c-1//mir-320c-2-3p	3.7454e-05	1.24894e-05	2.99887
										mir-532-5p	0.000809007	0.000286363	2.82511
										mir-138-1-3p	0.000337086	0.000121325	2.77837
										let-7d-3p	0.000333341	0.000120433	2.76785
										mir-146a-5p	0.0755036	0.02964	2.54736
										mir-625-5p	0.000247197	9.9915e-05	2.47407
										mir-28-3p	0.000131089	5.35259e-05	2.44908
										mir-345-5p	0.000827734	0.000341674	2.42259
										mir-210-3p	0.000992532	0.000469244	2.11517
										mir-BART10-3p	0.0220679	0.0105116	2.09939
										mir-22-3p	0.0163786	0.00785403	2.08538
										mir-484-5p	0.000640464	0.000317587	2.01666
										mir-130a-3p	0.000438212	0.000217672	2.01318
										mir-192-5p	0.0011386	0.000566482	2.00995
										mir-19a-3p	0.000243451	0.000121325	2.0066
