# Supplementary material for: Profile of Exosomal and Intracellular microRNA in Gamma-Herpesvirus-Infected Lymphoma Cell Lines
Source: PLoS One. 2016 Sep 9;11(9):e0162574. doi: 10.1371/journal.pone.0162574 (PMC5017767; doi:10.1371/journal.pone.0162574)
Supplement: S5 Table — Each number indicates the proportion of total reads. Red indicates miRNAs found in both TY1 and BCBL1. (XLSX) [file pone.0162574.s005.xlsx]

## Sheet: S5Table
S5 Table. miRNAs more than double as abundant in cells than in exosomes. Each number indicates the proportion of total reads. Red indicates miRNAs found in both TY1 and BCBL1.
TY-1					BCBL1					LCL					Bjab
Name	Exosome	Cell	Exo/Cell ratio		Name	Exosome	Cell	Exo/Cell ratio		Name	Exosome	Cell	Exo/Cell ratio		Name	Exosome	Cell	Exo/Cell ratio
mir-183-5p	0	0.000798968	0		mir-7974-3p	0	0.000943616	0		mir-98-5p	0	0.00694588	0		mir-7974-3p	0	0.00317168	0
mir-7974-3p	0	0.000796826	0		mir-20a-5p	0	0.000559098	0		mir-BART19-3p	0	0.00384048	0		mir-26b-5p	0	0.00171659	0
let-7g-5p	0	0.00061904	0		mir-26b-5p	0	0.00044087	0		mir-BART6-5p	0	0.00262455	0		mir-7-1//mir-7-2//mir-7-3-5p	0	0.000991151	0
mir-196a-1//mir-196a-2-5p	0	0.000494803	0		mir-15b-5p	0	0.000439765	0		mir-425-5p	0	0.00235335	0		let-7g-5p	0	0.00063265	0
mir-30b-5p	0	0.000417691	0		mir-671-3p	0	0.000313802	0		mir-26b-5p	0	0.00233997	0		mir-1268a-5p	0	0.000194013	0
mir-20a-5p	0	0.000310591	0		mir-196a-1//mir-196a-2-5p	0	0.000312697	0		mir-BART17-3p	0	0.00139435	0		mir-629-5p	0	0.000189795	0
mir-671-3p	0	0.000267751	0		mir-1275-5p	0	0.000275129	0		mir-BART8-3p	0	0.00131138	0		mir-362-5p	0	0.000168707	0
mir-K12-10b-3p	0	0.000248473	0		mir-1260a-5p	0	0.00027071	0		mir-BART1-5p	0	0.00128819	0		mir-449c-5p	0	0.000160271	0
mir-4485-3p	0	0.000229195	0		mir-4677-3p	0	0.000246401	0		mir-BART11-5p	0	0.00121593	0		mir-7977-5p	0	0.000160271	0
mir-25-5p	0	0.000220627	0		mir-181b-1-3p	0	0.000232037	0		mir-20a-5p	0	0.00109906	0		mir-148b-5p	0	0.000151836	0
mir-1260a-5p	0	0.000194923	0		mir-17-5p	0	0.000205518	0		mir-BART1-3p	0	0.00104911	0		mir-184-3p	0	0.000151836	0
mir-92a-1-5p	0	0.000175645	0		mir-25-5p	0	0.000179	0		mir-BART16-5p	0	0.0010268	0		mir-454-3p	0	0.000139183	0
mir-17-5p	0	0.000145656	0		mir-92a-1-5p	0	0.00017237	0		mir-148b-3p	0	0.00101788	0		mir-3615-3p	0	0.000134965	0
mir-6087-5p	0	0.000134946	0		mir-30d-3p	0	0.000142537	0		mir-221-3p	0	0.000914401	0		mir-5701-1//mir-5701-2//mir-5701-3-5p	0	0.000122312	0
mir-15a-5p	0	9.63903e-05	0		mir-148b-5p	0	0.000116018	0		mir-BART5-5p	0	0.000910832	0		mir-15b-3p	0	0.000109659	0
mir-K12-7-5p	0	9.42483e-05	0		mir-4485-3p	0	0.000104969	0		mir-17-5p	0	0.000819838	0		mir-18a-5p	0	0.000109659	0
mir-27b-5p	0	8.78223e-05	0		mir-6087-5p	0	0.000104969	0		mir-BART3-5p	0	0.000762744	0		mir-296-3p	0	0.000109659	0
mir-542-3p	0	8.35383e-05	0		mir-K12-10b-3p	0	9.39196e-05	0		mir-29a-3p	0	0.000730628	0		mir-27a-3p	0	0.000105442	0
mir-106b-5p	0	7.28282e-05	0		mir-K12-7-5p	0	8.729e-05	0		mir-193b-3p	0	0.000723492	0		mir-4746-5p	0	0.000101224	0
mir-30c-1-3p	0	7.28282e-05	0		mir-5701-1//mir-5701-2//mir-5701-3-5p	0	8.39752e-05	0		mir-142-3p	0	0.000681563	0		mir-671-5p	0	9.27886e-05	0
mir-5701-1//mir-5701-2//mir-5701-3-5p	0	6.64022e-05	0		mir-7977-5p	0	7.95555e-05	0		mir-BART18-5p	0	0.000562022	0		mir-500a-3p	0	8.8571e-05	0
mir-6842-3p	0	6.42602e-05	0		mir-106b-5p	0	6.9611e-05	0		mir-9-1//mir-9-2//mir-9-3-5p	0	0.00053169	0		mir-98-5p	0	8.8571e-05	0
let-7d-5p	0	5.99762e-05	0		mir-15a-5p	0	6.85061e-05	0		mir-34c-5p	0	0.000486193	0		mir-106b-5p	0	8.43533e-05	0
mir-7-1//mir-7-2//mir-7-3-5p	0	5.99762e-05	0		mir-301a-3p	0	6.62962e-05	0		mir-34a-5p	0	0.00047638	0		mir-1301-3p	0	8.43533e-05	0
mir-941-1//mir-941-2//mir-941-3//mir-941-4//mir-941-5-3p	0	5.99762e-05	0		mir-7-1//mir-7-2//mir-7-3-5p	0	6.51913e-05	0		mir-301a-3p	0	0.000449617	0		mir-3681-5p	0	8.43533e-05	0
mir-27a-5p	0	5.78342e-05	0		mir-6842-3p	0	6.29814e-05	0		mir-BART9-3p	0	0.000425531	0		mir-449a-5p	0	8.43533e-05	0
mir-148b-5p	0	4.92661e-05	0		mir-542-3p	0	6.07715e-05	0		mir-125a-5p	0	0.000387171	0		mir-128-1//mir-128-2-3p	0	8.01356e-05	0
mir-6847-5p	0	4.71241e-05	0		mir-339-3p	0	5.85617e-05	0		mir-3681-5p	0	0.00037825	0		mir-374a-3p	0	7.5918e-05	0
mir-1260b-5p	0	4.28401e-05	0		mir-26b-3p	0	5.63518e-05	0		mir-BART12-3p	0	0.000370221	0		mir-2110-5p	0	7.17003e-05	0
mir-146b-3p	0	4.28401e-05	0		mir-1260b-5p	0	5.41419e-05	0		mir-222-3p	0	0.000332753	0		mir-324-5p	0	6.74826e-05	0
mir-7977-5p	0	4.28401e-05	0		mir-766-3p	0	5.41419e-05	0		mir-BHRF1-3-5p	0	0.000326508	0		mir-4455-5p	0	6.74826e-05	0
mir-4746-5p	0	4.06981e-05	0		mir-142-3p	0	5.3037e-05	0		mir-500a-3p	0	0.000318479	0		mir-181d-5p	0	6.3265e-05	0
mir-1301-3p	0	3.64141e-05	0		mir-335-3p	0	4.97222e-05	0		mir-365a//mir-365b-3p	0	0.000290824	0		mir-219a-1-3p	0	6.3265e-05	0
mir-3607-3p	0	3.64141e-05	0		mir-17-3p	0	4.86172e-05	0		mir-106b-5p	0	0.000260493	0		mir-3691-5p	0	6.3265e-05	0
mir-3691-5p	0	3.64141e-05	0		mir-1180-3p	0	4.75123e-05	0		mir-24-1//mir-24-2-3p	0	0.000256032	0		mir-191-3p	0	5.90473e-05	0
mir-766-3p	0	3.42721e-05	0		mir-16-2-3p	0	4.64074e-05	0		mir-BART4-5p	0	0.000243543	0		mir-190a-5p	0	5.48296e-05	0
mir-23b-3p	0	3.21301e-05	0		mir-4745-5p	0	4.53024e-05	0		mir-301b-3p	0	0.000217672	0		mir-29a-3p	0	5.0612e-05	0
mir-219a-1-3p	0	2.99881e-05	0		mir-K12-3-3p	0	4.53024e-05	0		mir-454-3p	0	0.000181096	0		mir-152-5p	0	4.63943e-05	0
mir-659-5p	0	2.99881e-05	0		mir-27a-5p	0	4.41975e-05	0		mir-130b-5p	0	0.000179312	0		mir-200c-3p	0	4.21767e-05	0
mir-550a-1//mir-550a-2-5p	0	2.78461e-05	0		mir-24-2-5p	0	4.08827e-05	0		mir-BART15-3p	0	0.000163254	0		mir-3605-3p	0	4.21767e-05	0
mir-561-5p	0	2.78461e-05	0		mir-15b-3p	0	3.97777e-05	0		mir-197-3p	0	0.000157009	0		mir-505-5p	0	4.21767e-05	0
mir-185-5p	0	2.57041e-05	0		mir-561-5p	0	3.75679e-05	0		mir-7974-3p	0	0.000148088	0		mir-6511b-1//mir-6511b-2-3p	0	4.21767e-05	0
mir-190b-5p	0	2.57041e-05	0		mir-454-5p	0	3.64629e-05	0		mir-BART13-3p	0	0.000138275	0		mir-210-5p	0	3.7959e-05	0
mir-194-1//mir-194-2-5p	0	2.57041e-05	0		mir-425-3p	0	3.5358e-05	0		mir-BART21-3p	0	0.000132923	0		mir-296-5p	0	3.7959e-05	0
mir-500a-3p	0	2.57041e-05	0		mir-23b-3p	0	3.4253e-05	0		mir-148b-5p	0	0.00012311	0		mir-301a-3p	0	3.7959e-05	0
mir-330-5p	0	2.35621e-05	0		mir-4746-5p	0	3.4253e-05	0		mir-29c-3p	0	0.00012311	0		mir-4423-5p	0	3.7959e-05	0
mir-361-3p	0	2.35621e-05	0		mir-1303-3p	0	3.31481e-05	0		mir-361-5p	0	0.000117757	0		mir-24-1//mir-24-2-3p	0	3.37413e-05	0
mir-130b-5p	0	2.14201e-05	0		mir-185-5p	0	3.31481e-05	0		mir-BART20-3p	0	0.000117757	0		mir-3607-3p	0	3.37413e-05	0
mir-24-2-5p	0	2.14201e-05	0		mir-6847-5p	0	3.20432e-05	0		mir-17-3p	0	0.000115973	0		mir-374b-5p	0	3.37413e-05	0
mir-454-3p	0	2.14201e-05	0		mir-130b-5p	0	3.09382e-05	0		mir-30d-3p	0	0.000109728	0		mir-6087-5p	0	3.37413e-05	0
mir-548e-5p	0	2.14201e-05	0		mir-874-3p	0	2.87284e-05	0		mir-141-3p	0	9.18861e-05	0		mir-652-3p	0	3.37413e-05	0
mir-548k-5p	0	2.14201e-05	0		let-7b-5p	0	2.76234e-05	0		mir-1260a-5p	0	8.56414e-05	0		mir-664a-3p	0	3.37413e-05	0
mir-2467-5p	0	1.92781e-05	0		mir-4455-5p	0	2.76234e-05	0		mir-BART14-5p	0	8.47493e-05	0		mir-7-1-3p	0	3.37413e-05	0
mir-3188-3p	0	1.92781e-05	0		mir-1268a-5p	0	2.54136e-05	0		mir-BART21-5p	0	8.38572e-05	0		mir-K12-6-3p	0	3.37413e-05	0
mir-505-3p	0	1.92781e-05	0		mir-1255a-5p	0	2.43086e-05	0		mir-361-3p	0	8.2073e-05	0		mir-1249-3p	0	2.95237e-05	0
mir-339-5p	0	1.71361e-05	0		mir-454-3p	0	2.43086e-05	0		mir-146b-3p	0	8.11809e-05	0		mir-141-3p	0	2.95237e-05	0
mir-1255a-5p	0	1.4994e-05	0		mir-548h-1//mir-548h-2//mir-548h-3//mir-548h-4//mir-548h-5-5p	0	2.43086e-05	0		mir-425-3p	0	8.02888e-05	0		mir-193b-3p	0	2.95237e-05	0
mir-17-3p	0	1.4994e-05	0		mir-550a-1//mir-550a-2-5p	0	2.43086e-05	0		mir-766-3p	0	7.93967e-05	0		mir-27b-5p	0	2.95237e-05	0
mir-18a-3p	0	1.4994e-05	0		mir-18a-5p	0	2.32037e-05	0		mir-6842-3p	0	7.22599e-05	0		mir-548l-5p	0	2.95237e-05	0
mir-2110-5p	0	1.4994e-05	0		mir-4435-1//mir-4435-2-5p	0	2.20987e-05	0		mir-152-3p	0	6.95836e-05	0		mir-628-3p	0	2.95237e-05	0
mir-29b-1//mir-29b-2-3p	0	1.4994e-05	0		mir-548k-5p	0	2.20987e-05	0		mir-23b-3p	0	6.95836e-05	0		mir-6511a-1//mir-6511a-2//mir-6511a-3//mir-6511a-4-3p	0	2.95237e-05	0
mir-301b-3p	0	1.4994e-05	0		mir-887-3p	0	2.20987e-05	0		mir-18a-5p	0	6.86916e-05	0		mir-659-5p	0	2.95237e-05	0
mir-3158-1//mir-3158-2-3p	0	1.4994e-05	0		mir-191-3p	0	2.09938e-05	0		mir-5701-1//mir-5701-2//mir-5701-3-5p	0	6.51232e-05	0		mir-548ad//mir-548ae-2-5p	0	2.5306e-05	0
mir-324-5p	0	1.4994e-05	0		mir-29b-1//mir-29b-2-3p	0	2.09938e-05	0		mir-378d-2//mir-378d-1-3p	0	6.15548e-05	0		mir-642a-5p	0	2.5306e-05	0
mir-335-3p	0	1.4994e-05	0		mir-505-5p	0	2.09938e-05	0		mir-548k-5p	0	5.97706e-05	0		mir-6724-1//mir-6724-2//mir-6724-3//mir-6724-4-5p	0	2.5306e-05	0
mir-3687-1//mir-3687-2-3p	0	1.4994e-05	0		mir-152-3p	0	1.98889e-05	0		mir-200b-3p	0	5.88785e-05	0		mir-6783-3p	0	2.5306e-05	0
mir-4661-5p	0	1.4994e-05	0		mir-324-5p	0	1.98889e-05	0		mir-BART4-3p	0	5.79864e-05	0		let-7e-5p	0	2.10883e-05	0
mir-505-5p	0	1.4994e-05	0		mir-34a-5p	0	1.87839e-05	0		mir-25-5p	0	5.35259e-05	0		mir-1255a-5p	0	2.10883e-05	0
mir-652-3p	0	1.4994e-05	0		mir-96-5p	0	1.87839e-05	0		mir-7-1//mir-7-2//mir-7-3-5p	0	5.35259e-05	0		mir-1303-3p	0	2.10883e-05	0
mir-1180-3p	0	1.2852e-05	0		mir-3607-3p	0	1.7679e-05	0		mir-652-3p	0	5.26338e-05	0		mir-190b-5p	0	2.10883e-05	0
mir-1268a-5p	0	1.2852e-05	0		mir-362-5p	0	1.7679e-05	0		mir-15b-3p	0	5.17417e-05	0		mir-30a-3p	0	2.10883e-05	0
mir-1273h-3p	0	1.2852e-05	0		mir-500a-3p	0	1.7679e-05	0		mir-887-3p	0	5.08496e-05	0		mir-514a-1//mir-514a-2//mir-514a-3-3p	0	2.10883e-05	0
mir-1303-3p	0	1.2852e-05	0		mir-573-5p	0	1.7679e-05	0		mir-30c-1-3p	0	4.5497e-05	0		mir-548e-5p	0	2.10883e-05	0
mir-191-3p	0	1.2852e-05	0		mir-671-5p	0	1.7679e-05	0		mir-374a-3p	0	4.5497e-05	0		mir-636-3p	0	2.10883e-05	0
mir-210-5p	0	1.2852e-05	0		mir-194-1//mir-194-2-5p	0	1.65741e-05	0		mir-942-5p	0	4.37128e-05	0		mir-K12-7-3p	0	2.10883e-05	0
mir-3074-5p	0	1.2852e-05	0		mir-2467-5p	0	1.65741e-05	0		mir-132-3p	0	4.28207e-05	0		mir-29b-2-5p	0	1.68707e-05	0
mir-331-5p	0	1.2852e-05	0		mir-374a-3p	0	1.65741e-05	0		mir-194-1//mir-194-2-5p	0	4.28207e-05	0		mir-3140-3p	0	1.68707e-05	0
mir-374b-5p	0	1.2852e-05	0		mir-1295a-3p	0	1.54691e-05	0		mir-3150b-3p	0	4.28207e-05	0		mir-3174-5p	0	1.68707e-05	0
mir-449c-5p	0	1.2852e-05	0		mir-210-5p	0	1.54691e-05	0		mir-210-5p	0	4.19286e-05	0		mir-3192-5p	0	1.68707e-05	0
mir-548g//mir-548x//mir-548aj-2-5p	0	1.2852e-05	0		mir-30c-1-3p	0	1.54691e-05	0		mir-27b-5p	0	4.01444e-05	0		mir-330-5p	0	1.68707e-05	0
let-7e-5p	0	1.071e-05	0		mir-330-3p	0	1.54691e-05	0		mir-330-5p	0	4.01444e-05	0		mir-374b-3p	0	1.68707e-05	0
mir-18a-5p	0	1.071e-05	0		mir-424-5p	0	1.54691e-05	0		mir-629-5p	0	4.01444e-05	0		mir-4485-3p	0	1.68707e-05	0
mir-324-3p	0	1.071e-05	0		mir-664a-3p	0	1.54691e-05	0		mir-576-5p	0	3.92523e-05	0		mir-4511-5p	0	1.68707e-05	0
mir-330-3p	0	1.071e-05	0		mir-190b-5p	0	1.43642e-05	0		mir-BART10-5p	0	3.74681e-05	0		mir-548e-3p	0	1.68707e-05	0
mir-3912-3p	0	1.071e-05	0		mir-659-5p	0	1.43642e-05	0		mir-641-5p	0	3.6576e-05	0		mir-9-1//mir-9-2//mir-9-3-3p	0	1.68707e-05	0
mir-4435-1//mir-4435-2-5p	0	1.071e-05	0		mir-27b-5p	0	1.32592e-05	0		let-7f-2-3p	0	3.56839e-05	0		let-7d-3p	0	1.2653e-05	0
mir-4492-3p	0	1.071e-05	0		mir-132-3p	0	1.21543e-05	0		mir-1260b-5p	0	3.56839e-05	0		mir-106a-5p	0	1.2653e-05	0
mir-4516-5p	0	1.071e-05	0		mir-330-5p	0	1.21543e-05	0		mir-181b-1-3p	0	3.56839e-05	0		mir-1180-3p	0	1.2653e-05	0
mir-548h-1//mir-548h-2//mir-548h-3//mir-548h-4//mir-548h-5-5p	0	1.071e-05	0		mir-335-5p	0	1.21543e-05	0		mir-27a-5p	0	3.56839e-05	0		mir-193b-5p	0	1.2653e-05	0
mir-766-5p	0	1.071e-05	0		mir-3691-5p	0	1.21543e-05	0		mir-34b-5p	0	3.56839e-05	0		mir-196a-1//mir-196a-2-5p	0	1.2653e-05	0
mir-1261-5p	0	8.56803e-06	0		mir-449a-5p	0	1.21543e-05	0		let-7a-1//let-7a-3-3p	0	3.38997e-05	0		mir-20a-3p	0	1.2653e-05	0
mir-140-5p	0	8.56803e-06	0		mir-152-5p	0	1.10494e-05	0		let-7f-1-3p	0	3.38997e-05	0		mir-301b-3p	0	1.2653e-05	0
mir-152-3p	0	8.56803e-06	0		mir-301b-3p	0	1.10494e-05	0		mir-374a-5p	0	3.38997e-05	0		mir-3127-5p	0	1.2653e-05	0
mir-152-5p	0	8.56803e-06	0		mir-449c-5p	0	1.10494e-05	0		mir-3909-3p	0	3.38997e-05	0		mir-3913-1//mir-3913-2-5p	0	1.2653e-05	0
mir-190a-5p	0	8.56803e-06	0		mir-548o//mir-548o-2-3p	0	1.10494e-05	0		mir-548o//mir-548o-2-3p	0	3.38997e-05	0		mir-4498-5p	0	1.2653e-05	0
mir-23a-5p	0	8.56803e-06	0		let-7e-5p	0	9.94443e-06	0		mir-3607-3p	0	3.30076e-05	0		mir-501-5p	0	1.2653e-05	0
mir-34a-5p	0	8.56803e-06	0		mir-1301-3p	0	9.94443e-06	0		mir-330-3p	0	3.21155e-05	0		mir-550a-1//mir-550a-2-5p	0	1.2653e-05	0
mir-365a//mir-365b-3p	0	8.56803e-06	0		mir-29c-3p	0	9.94443e-06	0		mir-185-5p	0	3.12234e-05	0		mir-576-5p	0	1.2653e-05	0
mir-3939-3p	0	8.56803e-06	0		mir-3939-3p	0	9.94443e-06	0		mir-339-5p	0	3.12234e-05	0		mir-589-3p	0	1.2653e-05	0
mir-4786-5p	0	8.56803e-06	0		mir-636-3p	0	9.94443e-06	0		mir-664a-3p	0	3.12234e-05	0		mir-6513-3p	0	1.2653e-05	0
mir-532-3p	0	8.56803e-06	0		mir-6511b-1//mir-6511b-2-3p	0	9.94443e-06	0		mir-30b-3p	0	3.03313e-05	0		mir-6774-3p	0	1.2653e-05	0
mir-574-5p	0	8.56803e-06	0		mir-130a-3p	0	8.8395e-06	0		mir-4454-5p	0	3.03313e-05	0		mir-6852-5p	0	1.2653e-05	0
mir-664a-5p	0	8.56803e-06	0		mir-193b-5p	0	8.8395e-06	0		mir-199a-1//mir-199a-2//mir-199b-3p	0	2.94392e-05	0		mir-874-3p	0	1.2653e-05	0
mir-942-5p	0	8.56803e-06	0		mir-29b-1-5p	0	8.8395e-06	0		mir-24-2-5p	0	2.94392e-05	0		mir-K12-8-5p	0	1.2653e-05	0
mir-96-5p	0	8.56803e-06	0		mir-3158-1//mir-3158-2-3p	0	8.8395e-06	0		mir-BART20-5p	0	2.94392e-05	0		mir-132-5p	0	8.43533e-06	0
mir-1296-5p	0	6.42602e-06	0		mir-378a-5p	0	8.8395e-06	0		mir-874-3p	0	2.85471e-05	0		mir-222-3p	0	8.43533e-06	0
mir-1343-3p	0	6.42602e-06	0		mir-6783-3p	0	8.8395e-06	0		mir-9-1//mir-9-2//mir-9-3-3p	0	2.7655e-05	0		mir-2278-5p	0	8.43533e-06	0
mir-15b-3p	0	6.42602e-06	0		mir-944-3p	0	8.8395e-06	0		mir-183-5p	0	2.67629e-05	0		mir-2467-5p	0	8.43533e-06	0
mir-212-3p	0	6.42602e-06	0		mir-190a-5p	0	7.73456e-06	0		mir-2467-5p	0	2.67629e-05	0		mir-27a-5p	0	8.43533e-06	0
mir-362-5p	0	6.42602e-06	0		mir-2110-5p	0	7.73456e-06	0		mir-181b-2-3p	0	2.49787e-05	0		mir-29b-1-5p	0	8.43533e-06	0
mir-3661-5p	0	6.42602e-06	0		mir-30b-3p	0	7.73456e-06	0		mir-191-3p	0	2.49787e-05	0		mir-3074-5p	0	8.43533e-06	0
mir-378a-5p	0	6.42602e-06	0		mir-3188-3p	0	7.73456e-06	0		mir-23a-5p	0	2.49787e-05	0		mir-30b-3p	0	8.43533e-06	0
mir-4454-5p	0	6.42602e-06	0		mir-365a-5p	0	7.73456e-06	0		mir-548e-3p	0	2.49787e-05	0		mir-32-3p	0	8.43533e-06	0
mir-4455-5p	0	6.42602e-06	0		mir-4477b-3p	0	7.73456e-06	0		mir-32-5p	0	2.40866e-05	0		mir-3653-3p	0	8.43533e-06	0
mir-4781-3p	0	6.42602e-06	0		mir-4488-5p	0	7.73456e-06	0		mir-362-5p	0	2.40866e-05	0		mir-3656-3p	0	8.43533e-06	0
mir-501-5p	0	6.42602e-06	0		mir-1243-5p	0	6.62962e-06	0		mir-454-5p	0	2.40866e-05	0		mir-365a-5p	0	8.43533e-06	0
mir-6783-3p	0	6.42602e-06	0		mir-215-5p	0	6.62962e-06	0		mir-BART2-3p	0	2.40866e-05	0		mir-3679-3p	0	8.43533e-06	0
mir-7-1-3p	0	6.42602e-06	0		mir-32-5p	0	6.62962e-06	0		mir-1301-3p	0	2.23025e-05	0		mir-378a-5p	0	8.43533e-06	0
mir-769-3p	0	6.42602e-06	0		mir-3912-3p	0	6.62962e-06	0		mir-26b-3p	0	2.23025e-05	0		mir-3934-5p	0	8.43533e-06	0
mir-939-5p	0	6.42602e-06	0		mir-1273h-3p	0	5.52468e-06	0		mir-7977-5p	0	2.23025e-05	0		mir-4286-5p	0	8.43533e-06	0
mir-K12-10a-5p	0	6.42602e-06	0		mir-1296-5p	0	5.52468e-06	0		mir-152-5p	0	2.14104e-05	0		mir-4488-5p	0	8.43533e-06	0
let-7d-3p	0	4.28401e-06	0		mir-328-3p	0	5.52468e-06	0		mir-98-3p	0	2.14104e-05	0		mir-4492-3p	0	8.43533e-06	0
let-7g-3p	0	4.28401e-06	0		mir-3613-5p	0	5.52468e-06	0		mir-200c-3p	0	2.05183e-05	0		mir-486-1//mir-486-2-3p	0	8.43533e-06	0
mir-125a-5p	0	4.28401e-06	0		mir-3661-5p	0	5.52468e-06	0		mir-93-3p	0	2.05183e-05	0		mir-505-3p	0	8.43533e-06	0
mir-132-3p	0	4.28401e-06	0		mir-3679-5p	0	5.52468e-06	0		mir-18a-3p	0	1.96262e-05	0		mir-548k-5p	0	8.43533e-06	0
mir-29b-1-5p	0	4.28401e-06	0		mir-3913-1//mir-3913-2-5p	0	5.52468e-06	0		mir-1275-5p	0	1.87341e-05	0		mir-576-3p	0	8.43533e-06	0
mir-3174-5p	0	4.28401e-06	0		mir-4685-3p	0	5.52468e-06	0		mir-598-3p	0	1.87341e-05	0		mir-598-3p	0	8.43533e-06	0
mir-335-5p	0	4.28401e-06	0		mir-542-5p	0	5.52468e-06	0		let-7c-5p	0	1.7842e-05	0		mir-6514-5p	0	8.43533e-06	0
mir-33a-3p	0	4.28401e-06	0		mir-6511a-1//mir-6511a-2//mir-6511a-3//mir-6511a-4-3p	0	5.52468e-06	0		mir-328-3p	0	1.7842e-05	0		mir-664b-3p	0	8.43533e-06	0
mir-34c-5p	0	4.28401e-06	0		mir-6516-5p	0	5.52468e-06	0		mir-589-3p	0	1.7842e-05	0		mir-6840-5p	0	8.43533e-06	0
mir-3653-3p	0	4.28401e-06	0		mir-664a-5p	0	5.52468e-06	0		mir-155-3p	0	1.69499e-05	0		mir-7705-5p	0	8.43533e-06	0
mir-365b-5p	0	4.28401e-06	0		mir-6824-3p	0	5.52468e-06	0		mir-221-5p	0	1.69499e-05	0		mir-93-3p	0	8.43533e-06	0
mir-374a-5p	0	4.28401e-06	0		mir-769-3p	0	5.52468e-06	0		mir-29b-1//mir-29b-2-3p	0	1.69499e-05	0		mir-942-5p	0	8.43533e-06	0
mir-4286-5p	0	4.28401e-06	0		mir-219b-3p	0	4.41975e-06	0		mir-429-3p	0	1.69499e-05	0		mir-BART6-3p	0	8.43533e-06	0
mir-5690-5p	0	4.28401e-06	0		mir-30a-3p	0	4.41975e-06	0		mir-1273h-5p	0	1.60578e-05	0		mir-20a-5p	0.000553097	0.0138677	0.0398839
mir-576-5p	0	4.28401e-06	0		mir-339-5p	0	4.41975e-06	0		mir-195-5p	0	1.60578e-05	0		mir-9-1//mir-9-2//mir-9-3-5p	0.00103706	0.0248927	0.0416612
mir-582-3p	0	4.28401e-06	0		mir-34c-5p	0	4.41975e-06	0		mir-34a-3p	0	1.51657e-05	0		mir-15b-5p	0.000103706	0.0012653	0.0819614
mir-6724-1//mir-6724-2//mir-6724-3//mir-6724-4-5p	0	4.28401e-06	0		mir-450a-1//mir-450a-2-5p	0	4.41975e-06	0		mir-590-3p	0	1.51657e-05	0		let-7a-1//let-7a-2//let-7a-3-5p	0.000691372	0.00611983	0.112972
mir-7976-5p	0	4.28401e-06	0		mir-450b-5p	0	4.41975e-06	0		mir-642a-3p	0	1.51657e-05	0		mir-17-5p	0.000311117	0.00249264	0.124814
mir-93-3p	0	4.28401e-06	0		mir-4781-3p	0	4.41975e-06	0		mir-212-3p	0	1.42736e-05	0		mir-103a-2//mir-103a-1-3p	0.00442478	0.0230664	0.191828
mir-940-3p	0	4.28401e-06	0		mir-548ad//mir-548ae-2-5p	0	4.41975e-06	0		mir-365a-5p	0	1.42736e-05	0		mir-25-5p	6.91372e-05	0.000350066	0.197497
mir-943-3p	0	4.28401e-06	0		mir-548ar-5p	0	4.41975e-06	0		mir-659-5p	0	1.42736e-05	0		let-7f-1//let-7f-2-5p	0.00324945	0.0135345	0.240086
mir-215-5p	0	2.14201e-06	0		mir-548g//mir-548x//mir-548aj-2-5p	0	4.41975e-06	0		mir-140-5p	0	1.33815e-05	0		mir-671-3p	0.000345686	0.00130326	0.265247
mir-548ab-5p	0	2.14201e-06	0		mir-576-5p	0	4.41975e-06	0		mir-324-5p	0	1.33815e-05	0		mir-155-5p	0.00276549	0.00908485	0.304406
mir-548ar-5p	0	2.14201e-06	0		mir-651-5p	0	4.41975e-06	0		mir-378a-5p	0	1.33815e-05	0		mir-148a-3p	0.0239215	0.0755173	0.316768
mir-548n-5p	0	2.14201e-06	0		mir-874-5p	0	4.41975e-06	0		mir-548e-5p	0	1.33815e-05	0		mir-106b-3p	0.00100249	0.0031506	0.31819
mir-15b-5p	5.14797e-06	0.000471241	0.0109243		mir-1276-5p	0	3.31481e-06	0		mir-574-5p	0	1.33815e-05	0		mir-625-5p	6.91372e-05	0.000215101	0.321417
mir-148a-5p	1.80179e-05	0.000946767	0.019031		mir-140-5p	0	3.31481e-06	0		mir-215-5p	0	1.24894e-05	0		mir-7706-3p	0.000103706	0.000320543	0.323532
mir-30e-3p	6.69236e-05	0.00274605	0.0243708		mir-19a-5p	0	3.31481e-06	0		mir-331-3p	0	1.24894e-05	0		mir-148b-3p	0.000276549	0.000847751	0.326215
mir-K12-1-5p	0.000131273	0.0040184	0.032668		mir-296-3p	0	3.31481e-06	0		let-7i-3p	0	1.15973e-05	0		let-7c-5p	0.00072594	0.00211305	0.343551
mir-181a-1-3p	7.97935e-05	0.00224696	0.0355117		mir-3074-5p	0	3.31481e-06	0		mir-193a-5p	0	1.15973e-05	0		mir-30e-3p	0.00324945	0.00927465	0.350358
mir-744-5p	1.54439e-05	0.000372709	0.0414369		mir-3174-5p	0	3.31481e-06	0		mir-200a-3p	0	1.15973e-05	0		mir-4677-3p	0.000207412	0.000590473	0.351263
mir-26b-5p	3.08878e-05	0.000464815	0.0664517		mir-33b-3p	0	3.31481e-06	0		mir-331-5p	0	1.15973e-05	0		mir-197-3p	0.000103706	0.000295237	0.351263
mir-142-3p	7.72195e-06	0.0001071	0.0721001		mir-374b-5p	0	3.31481e-06	0		mir-550a-1//mir-550a-2-5p	0	1.15973e-05	0		mir-1260a-5p	0.00048396	0.00134965	0.358581
mir-182-5p	0.00532557	0.0591943	0.0899675		mir-3940-3p	0	3.31481e-06	0		mir-551b-3p	0	1.15973e-05	0		mir-93-5p	0.00276549	0.00760445	0.363667
mir-26a-1//mir-26a-2-5p	0.000200771	0.00188711	0.106391		mir-4498-5p	0	3.31481e-06	0		mir-651-5p	0	1.15973e-05	0		mir-182-5p	0.0760163	0.194468	0.390893
let-7f-1//let-7f-2-5p	0.000651218	0.00512368	0.1271		mir-4661-5p	0	3.31481e-06	0		mir-BHRF1-2-5p	0	1.15973e-05	0		mir-128-1-5p	0.000276549	0.000641085	0.431376
mir-142-5p	0.000154439	0.00117168	0.13181		mir-4767-5p	0	3.31481e-06	0		mir-1296-5p	0	1.07052e-05	0		mir-30c-1-3p	6.91372e-05	0.000160271	0.431376
mir-26b-3p	2.31658e-05	0.000175645	0.13189		mir-550a-1//mir-550a-2//mir-550a-3-3p	0	3.31481e-06	0		mir-2116-3p	0	1.07052e-05	0
let-7a-1//let-7a-2//let-7a-3-5p	0.00105791	0.00763411	0.138576		mir-576-3p	0	3.31481e-06	0		mir-374b-5p	0	1.07052e-05	0
mir-148a-3p	0.00457654	0.0275355	0.166205		mir-628-5p	0	3.31481e-06	0		mir-628-5p	0	1.07052e-05	0
mir-4677-3p	0.000108107	0.000610472	0.177088		mir-6739-3p	0	3.31481e-06	0		mir-7-1-3p	0	1.07052e-05	0
mir-103a-2//mir-103a-1-3p	0.00193049	0.0100224	0.192616		mir-6769b-3p	0	3.31481e-06	0		mir-34c-3p	0	9.81308e-06	0
mir-9-1//mir-9-2//mir-9-3-5p	0.000311452	0.00160865	0.193611		mir-6852-5p	0	3.31481e-06	0		mir-4455-5p	0	9.81308e-06	0
mir-16-1//mir-16-2-5p	0.00091119	0.00441253	0.2065		mir-6881-3p	0	3.31481e-06	0		let-7b-3p	0	8.92098e-06	0
mir-128-1-5p	0.00025225	0.00113312	0.222615		mir-K12-10a-5p	0	3.31481e-06	0		mir-28-5p	0	8.92098e-06	0
mir-181b-1-3p	0.000100385	0.000432685	0.232005		mir-1249-3p	0	2.20987e-06	0		mir-32-3p	0	8.92098e-06	0
mir-30c-2//mir-30c-1-5p	4.89057e-05	0.000209917	0.232977		mir-1254-1//mir-1254-2-5p	0	2.20987e-06	0		mir-324-3p	0	8.92098e-06	0
mir-K12-6-5p	0.000416985	0.00159794	0.260952		mir-1294-5p	0	2.20987e-06	0		mir-374b-3p	0	8.92098e-06	0
mir-191-5p	0.00837317	0.031903	0.262457		mir-199a-1//mir-199a-2//mir-199b-3p	0	2.20987e-06	0		mir-4518-3p	0	8.92098e-06	0
mir-K12-12-5p	0.000254824	0.000961761	0.264956		mir-26a-2-3p	0	2.20987e-06	0		mir-574-3p	0	8.92098e-06	0
mir-1275-5p	0.000102959	0.000383419	0.268529		mir-296-5p	0	2.20987e-06	0		mir-190b-5p	0	8.02888e-06	0
mir-421-3p	7.46455e-05	0.000272035	0.274397		mir-301a-5p	0	2.20987e-06	0		mir-26a-2-3p	0	8.02888e-06	0
mir-K12-10a-3p	0.0006332	0.00218913	0.289247		mir-3074-3p	0	2.20987e-06	0		mir-4746-5p	0	8.02888e-06	0
let-7c-5p	0.00035521	0.00110313	0.322001		mir-3177-5p	0	2.20987e-06	0		mir-4772-5p	0	8.02888e-06	0
mir-181c-5p	0.000113255	0.000347005	0.326379		mir-331-3p	0	2.20987e-06	0		mir-576-3p	0	8.02888e-06	0
mir-21-5p	0.0159587	0.0468457	0.340665		mir-365a//mir-365b-3p	0	2.20987e-06	0		mir-580-3p	0	8.02888e-06	0
mir-K12-4-5p	0.0026023	0.00725283	0.358797		mir-3677-3p	0	2.20987e-06	0		mir-1268a-5p	0	7.13678e-06	0
mir-769-5p	0.000247102	0.000687584	0.359378		mir-374b-3p	0	2.20987e-06	0		mir-1908-5p	0	7.13678e-06	0
mir-148b-3p	0.000138995	0.000385561	0.360501		mir-4511-5p	0	2.20987e-06	0		mir-1910-5p	0	7.13678e-06	0
mir-181a-2//mir-181a-1-5p	0.0741281	0.180644	0.410355		mir-455-5p	0	2.20987e-06	0		mir-20a-3p	0	7.13678e-06	0
let-7i-5p	0.000319174	0.000738992	0.431904		mir-548au-5p	0	2.20987e-06	0		mir-3912-3p	0	7.13678e-06	0
mir-424-3p	8.23674e-05	0.000186355	0.441993		mir-574-5p	0	2.20987e-06	0		mir-4286-5p	0	7.13678e-06	0
mir-378f-3p	5.14797e-06	1.071e-05	0.480668		mir-582-5p	0	2.20987e-06	0		mir-450b-5p	0	7.13678e-06	0
mir-181b-1//mir-181b-2-5p	0.034651	0.0712945	0.486025		mir-616-5p	0	2.20987e-06	0		mir-4636-5p	0	7.13678e-06	0
					mir-627-5p	0	2.20987e-06	0		mir-550a-1//mir-550a-2//mir-550a-3-3p	0	7.13678e-06	0
					mir-641-5p	0	2.20987e-06	0		mir-671-5p	0	7.13678e-06	0
					mir-6850-3p	0	2.20987e-06	0		mir-1249-3p	0	6.24469e-06	0
					mir-766-5p	0	2.20987e-06	0		mir-1261-5p	0	6.24469e-06	0
					mir-939-5p	0	2.20987e-06	0		mir-2355-5p	0	6.24469e-06	0
					mir-BART10-3p	0	2.20987e-06	0		mir-296-3p	0	6.24469e-06	0
					mir-BART11-3p	0	2.20987e-06	0		mir-3074-5p	0	6.24469e-06	0
					mir-K12-1-5p	0.000133215	0.00507719	0.026238		mir-3188-3p	0	6.24469e-06	0
					let-7a-1//let-7a-2//let-7a-3-5p	0.000563604	0.00818979	0.0688178		mir-320d-1//mir-320d-2-3p	0	6.24469e-06	0
					mir-K12-12-5p	0.000105889	0.00138228	0.0766049		mir-378e-3p	0	6.24469e-06	0
					mir-26a-1//mir-26a-2-5p	0.00015371	0.00161763	0.0950219		mir-4487-3p	0	6.24469e-06	0
					let-7g-5p	0.000102473	0.000984499	0.104087		mir-450a-1//mir-450a-2-5p	0	6.24469e-06	0
					mir-183-5p	6.48998e-05	0.000477333	0.135963		mir-4511-5p	0	6.24469e-06	0
					mir-9-1//mir-9-2//mir-9-3-5p	0.000181036	0.00129499	0.139798		mir-4775-5p	0	6.24469e-06	0
					mir-182-5p	0.00504852	0.029198	0.172907		mir-497-5p	0	6.24469e-06	0
					mir-421-3p	3.75736e-05	0.000206623	0.181846		mir-548f-2//mir-548f-3-3p	0	6.24469e-06	0
					mir-103a-2//mir-103a-1-3p	0.00144487	0.00787157	0.183556		mir-548h-1//mir-548h-2//mir-548h-3//mir-548h-4//mir-548h-5-5p	0	6.24469e-06	0
					mir-744-5p	8.88103e-05	0.000422086	0.210408		mir-618-5p	0	6.24469e-06	0
					let-7d-5p	1.02473e-05	4.86172e-05	0.210776		mir-627-5p	0	6.24469e-06	0
					mir-21-5p	0.00932166	0.0426638	0.218491		mir-944-3p	0	6.24469e-06	0
					mir-30e-3p	0.000146878	0.000627604	0.23403		mir-1254-1//mir-1254-2-5p	0	5.35259e-06	0
					mir-148a-3p	0.00375736	0.0159089	0.23618		mir-1272-5p	0	5.35259e-06	0
					let-7f-1//let-7f-2-5p	0.00106914	0.00437997	0.244097		mir-1303-3p	0	5.35259e-06	0
					mir-181a-1-3p	0.000522614	0.00186071	0.280868		mir-296-5p	0	5.35259e-06	0
					mir-142-5p	0.000252768	0.000867376	0.291417		mir-29a-5p	0	5.35259e-06	0
					mir-181a-2//mir-181a-1-5p	0.0729884	0.239158	0.305189		mir-3157-3p	0	5.35259e-06	0
					mir-128-1-5p	0.000126384	0.000411037	0.307476		mir-33a-5p	0	5.35259e-06	0
					mir-191-5p	0.00975888	0.0291295	0.335018		mir-34b-3p	0	5.35259e-06	0
					mir-484-5p	5.46525e-05	0.000159111	0.343487		mir-3928-3p	0	5.35259e-06	0
					let-7i-5p	0.000266431	0.000773456	0.344468		mir-424-3p	0	5.35259e-06	0
					mir-K12-10a-3p	0.000734392	0.00207618	0.353724		mir-4662a-5p	0	5.35259e-06	0
					mir-K12-12-3p	0.00028351	0.000793345	0.35736		mir-548aq-3p	0	5.35259e-06	0
					let-7c-5p	0.000560188	0.00149829	0.373884		mir-7704-5p	0	5.35259e-06	0
					mir-K12-4-5p	0.00260966	0.00679205	0.384222		mir-940-3p	0	5.35259e-06	0
					mir-23a-3p	4.44051e-05	0.000104969	0.423031		mir-106a-5p	0	4.46049e-06	0
					mir-1307-5p	0.0001298	0.000298333	0.435083		mir-125a-3p	0	4.46049e-06	0
					mir-148a-5p	0.000344994	0.000784505	0.43976		mir-1294-5p	0	4.46049e-06	0
					mir-7704-5p	0.000286925	0.000639759	0.44849		mir-1295a-3p	0	4.46049e-06	0
					mir-K12-6-5p	0.00070365	0.00156349	0.450052		mir-1323-5p	0	4.46049e-06	0
					mir-93-5p	0.00113745	0.00241208	0.471566		mir-184-3p	0	4.46049e-06	0
					mir-16-1//mir-16-2-5p	0.00137656	0.00280212	0.491256		mir-185-3p	0	4.46049e-06	0
										mir-22-5p	0	4.46049e-06	0
										mir-2277-5p	0	4.46049e-06	0
										mir-29b-1-5p	0	4.46049e-06	0
										mir-29c-5p	0	4.46049e-06	0
										mir-3200-3p	0	4.46049e-06	0
										mir-33a-3p	0	4.46049e-06	0
										mir-3605-3p	0	4.46049e-06	0
										mir-3690-1//mir-3690-2-5p	0	4.46049e-06	0
										mir-4420-3p	0	4.46049e-06	0
										mir-4517-5p	0	4.46049e-06	0
										mir-500a-5p	0	4.46049e-06	0
										mir-548a-1//mir-548a-2//mir-548a-3-3p	0	4.46049e-06	0
										mir-548l-5p	0	4.46049e-06	0
										mir-627-3p	0	4.46049e-06	0
										mir-744-3p	0	4.46049e-06	0
										let-7g-3p	0	3.56839e-06	0
										mir-1276-5p	0	3.56839e-06	0
										mir-1299-3p	0	3.56839e-06	0
										mir-2110-5p	0	3.56839e-06	0
										mir-335-3p	0	3.56839e-06	0
										mir-338-3p	0	3.56839e-06	0
										mir-3943-5p	0	3.56839e-06	0
										mir-4524a-5p	0	3.56839e-06	0
										mir-466-3p	0	3.56839e-06	0
										mir-4687-5p	0	3.56839e-06	0
										mir-4781-3p	0	3.56839e-06	0
										mir-5000-3p	0	3.56839e-06	0
										mir-5001-3p	0	3.56839e-06	0
										mir-505-5p	0	3.56839e-06	0
										mir-532-3p	0	3.56839e-06	0
										mir-548w-5p	0	3.56839e-06	0
										mir-5680-3p	0	3.56839e-06	0
										mir-636-3p	0	3.56839e-06	0
										mir-7705-5p	0	3.56839e-06	0
										mir-942-3p	0	3.56839e-06	0
										mir-1287-5p	0	2.67629e-06	0
										mir-132-5p	0	2.67629e-06	0
										mir-153-1//mir-153-2-3p	0	2.67629e-06	0
										mir-190a-5p	0	2.67629e-06	0
										mir-19a-5p	0	2.67629e-06	0
										mir-222-5p	0	2.67629e-06	0
										mir-29b-2-5p	0	2.67629e-06	0
										mir-301a-5p	0	2.67629e-06	0
										mir-3159-5p	0	2.67629e-06	0
										mir-335-5p	0	2.67629e-06	0
										mir-33b-3p	0	2.67629e-06	0
										mir-33b-5p	0	2.67629e-06	0
										mir-3610-3p	0	2.67629e-06	0
										mir-3667-5p	0	2.67629e-06	0
										mir-4425-3p	0	2.67629e-06	0
										mir-4482-3p	0	2.67629e-06	0
										mir-449a-5p	0	2.67629e-06	0
										mir-4512-3p	0	2.67629e-06	0
										mir-451a-5p	0	2.67629e-06	0
										mir-4521-5p	0	2.67629e-06	0
										mir-4531-3p	0	2.67629e-06	0
										mir-455-5p	0	2.67629e-06	0
										mir-4745-5p	0	2.67629e-06	0
										mir-4802-5p	0	2.67629e-06	0
										mir-499a-5p	0	2.67629e-06	0
										mir-5094-5p	0	2.67629e-06	0
										mir-542-3p	0	2.67629e-06	0
										mir-548a-3-5p	0	2.67629e-06	0
										mir-548ah-3p	0	2.67629e-06	0
										mir-548au-5p	0	2.67629e-06	0
										mir-548ay-5p	0	2.67629e-06	0
										mir-548j-5p	0	2.67629e-06	0
										mir-551a-3p	0	2.67629e-06	0
										mir-573-5p	0	2.67629e-06	0
										mir-582-3p	0	2.67629e-06	0
										mir-6087-5p	0	2.67629e-06	0
										mir-624-5p	0	2.67629e-06	0
										mir-642a-5p	0	2.67629e-06	0
										mir-6511a-1//mir-6511a-2//mir-6511a-3//mir-6511a-4-3p	0	2.67629e-06	0
										mir-664a-5p	0	2.67629e-06	0
										mir-664b-3p	0	2.67629e-06	0
										mir-6723-5p	0	2.67629e-06	0
										mir-6732-3p	0	2.67629e-06	0
										mir-6774-3p	0	2.67629e-06	0
										mir-6881-3p	0	2.67629e-06	0
										mir-874-5p	0	2.67629e-06	0
										mir-1179-5p	0	1.7842e-06	0
										mir-1180-3p	0	1.7842e-06	0
										mir-1229-3p	0	1.7842e-06	0
										mir-1243-5p	0	1.7842e-06	0
										mir-1255a-5p	0	1.7842e-06	0
										mir-125b-2-3p	0	1.7842e-06	0
										mir-1306-5p	0	1.7842e-06	0
										mir-141-5p	0	1.7842e-06	0
										mir-149-5p	0	1.7842e-06	0
										mir-151b-3p	0	1.7842e-06	0
										mir-195-3p	0	1.7842e-06	0
										mir-199b-5p	0	1.7842e-06	0
										mir-19b-1-5p	0	1.7842e-06	0
										mir-20b-5p	0	1.7842e-06	0
										mir-2116-5p	0	1.7842e-06	0
										mir-223-3p	0	1.7842e-06	0
										mir-2355-3p	0	1.7842e-06	0
										mir-3065-3p	0	1.7842e-06	0
										mir-3065-5p	0	1.7842e-06	0
										mir-3074-3p	0	1.7842e-06	0
										mir-3120-3p	0	1.7842e-06	0
										mir-3161-5p	0	1.7842e-06	0
										mir-3174-5p	0	1.7842e-06	0
										mir-3175-5p	0	1.7842e-06	0
										mir-3200-5p	0	1.7842e-06	0
										mir-3605-5p	0	1.7842e-06	0
										mir-3613-5p	0	1.7842e-06	0
										mir-3661-5p	0	1.7842e-06	0
										mir-3679-5p	0	1.7842e-06	0
										mir-3681-3p	0	1.7842e-06	0
										mir-3691-5p	0	1.7842e-06	0
										mir-3913-1//mir-3913-2-5p	0	1.7842e-06	0
										mir-3934-5p	0	1.7842e-06	0
										mir-4326-5p	0	1.7842e-06	0
										mir-4423-5p	0	1.7842e-06	0
										mir-4477b-3p	0	1.7842e-06	0
										mir-449c-5p	0	1.7842e-06	0
										mir-4661-3p	0	1.7842e-06	0
										mir-4671-3p	0	1.7842e-06	0
										mir-4726-5p	0	1.7842e-06	0
										mir-4762-5p	0	1.7842e-06	0
										mir-4767-5p	0	1.7842e-06	0
										mir-4802-3p	0	1.7842e-06	0
										mir-501-5p	0	1.7842e-06	0
										mir-5188-3p	0	1.7842e-06	0
										mir-5189-3p	0	1.7842e-06	0
										mir-548ad//mir-548ae-2-5p	0	1.7842e-06	0
										mir-548al-3p	0	1.7842e-06	0
										mir-548ar-5p	0	1.7842e-06	0
										mir-548ax-5p	0	1.7842e-06	0
										mir-548c//mir-548o-2//mir-548am-5p	0	1.7842e-06	0
										mir-548h-4//mir-548z-3p	0	1.7842e-06	0
										mir-5690-5p	0	1.7842e-06	0
										mir-570-3p	0	1.7842e-06	0
										mir-6130-3p	0	1.7842e-06	0
										mir-616-5p	0	1.7842e-06	0
										mir-619-5p	0	1.7842e-06	0
										mir-628-3p	0	1.7842e-06	0
										mir-664b-5p	0	1.7842e-06	0
										mir-6724-1//mir-6724-2//mir-6724-3//mir-6724-4-5p	0	1.7842e-06	0
										mir-6776-3p	0	1.7842e-06	0
										mir-6824-3p	0	1.7842e-06	0
										mir-6840-5p	0	1.7842e-06	0
										mir-6859-1//mir-6859-2//mir-6859-3//mir-6859-4-5p	0	1.7842e-06	0
										mir-708-5p	0	1.7842e-06	0
										mir-769-3p	0	1.7842e-06	0
										mir-939-5p	0	1.7842e-06	0
										mir-943-3p	0	1.7842e-06	0
										mir-95-3p	0	1.7842e-06	0
										mir-103a-2-5p	0	8.92098e-07	0
										mir-122-5p	0	8.92098e-07	0
										mir-126-3p	0	8.92098e-07	0
										mir-1271-5p	0	8.92098e-07	0
										mir-127-3p	0	8.92098e-07	0
										mir-1285-1-5p	0	8.92098e-07	0
										mir-129-1//mir-129-2-5p	0	8.92098e-07	0
										mir-1304-5p	0	8.92098e-07	0
										mir-133a-1//mir-133a-2-3p	0	8.92098e-07	0
										mir-1343-3p	0	8.92098e-07	0
										mir-186-3p	0	8.92098e-07	0
										mir-187-3p	0	8.92098e-07	0
										mir-188-5p	0	8.92098e-07	0
										mir-1908-3p	0	8.92098e-07	0
										mir-196a-1//mir-196a-2-5p	0	8.92098e-07	0
										mir-199a-1//mir-199a-2-5p	0	8.92098e-07	0
										mir-211-5p	0	8.92098e-07	0
										mir-219a-1-3p	0	8.92098e-07	0
										mir-219b-3p	0	8.92098e-07	0
										mir-2277-3p	0	8.92098e-07	0
										mir-2278-5p	0	8.92098e-07	0
										mir-24-1-5p	0	8.92098e-07	0
										mir-3118-1//mir-3118-2//mir-3118-3//mir-3118-4-3p	0	8.92098e-07	0
										mir-3121-3p	0	8.92098e-07	0
										mir-3136-5p	0	8.92098e-07	0
										mir-3140-3p	0	8.92098e-07	0
										mir-3149-3p	0	8.92098e-07	0
										mir-3150a-5p	0	8.92098e-07	0
										mir-3155a-3p	0	8.92098e-07	0
										mir-3176-3p	0	8.92098e-07	0
										mir-3177-5p	0	8.92098e-07	0
										mir-3179-1//mir-3179-2//mir-3179-3//mir-3179-4-3p	0	8.92098e-07	0
										mir-3180-1//mir-3180-2//mir-3180-3-5p	0	8.92098e-07	0
										mir-3181-5p	0	8.92098e-07	0
										mir-3182-5p	0	8.92098e-07	0
										mir-3187-3p	0	8.92098e-07	0
										mir-3192-5p	0	8.92098e-07	0
										mir-326-3p	0	8.92098e-07	0
										mir-338-5p	0	8.92098e-07	0
										mir-345-3p	0	8.92098e-07	0
										mir-3616-3p	0	8.92098e-07	0
										mir-362-3p	0	8.92098e-07	0
										mir-363-3p	0	8.92098e-07	0
										mir-3653-3p	0	8.92098e-07	0
										mir-3656-3p	0	8.92098e-07	0
										mir-365b-5p	0	8.92098e-07	0
										mir-3679-3p	0	8.92098e-07	0
										mir-3687-1//mir-3687-2-3p	0	8.92098e-07	0
										mir-3688-1//mir-3688-2-3p	0	8.92098e-07	0
										mir-378j-5p	0	8.92098e-07	0
										mir-3917-3p	0	8.92098e-07	0
										mir-3939-3p	0	8.92098e-07	0
										mir-3940-3p	0	8.92098e-07	0
										mir-3944-3p	0	8.92098e-07	0
										mir-4418-3p	0	8.92098e-07	0
										mir-4435-1//mir-4435-2-5p	0	8.92098e-07	0
										mir-4443-5p	0	8.92098e-07	0
										mir-4478-5p	0	8.92098e-07	0
										mir-4485-3p	0	8.92098e-07	0
										mir-4488-5p	0	8.92098e-07	0
										mir-4492-3p	0	8.92098e-07	0
										mir-4498-5p	0	8.92098e-07	0
										mir-4504-3p	0	8.92098e-07	0
										mir-4513-5p	0	8.92098e-07	0
										mir-4515-5p	0	8.92098e-07	0
										mir-4526-3p	0	8.92098e-07	0
										mir-455-3p	0	8.92098e-07	0
										mir-4657-5p	0	8.92098e-07	0
										mir-4661-5p	0	8.92098e-07	0
										mir-4671-5p	0	8.92098e-07	0
										mir-4676-3p	0	8.92098e-07	0
										mir-4677-5p	0	8.92098e-07	0
										mir-4685-3p	0	8.92098e-07	0
										mir-4727-3p	0	8.92098e-07	0
										mir-4766-3p	0	8.92098e-07	0
										mir-4772-3p	0	8.92098e-07	0
										mir-4786-5p	0	8.92098e-07	0
										mir-4804-5p	0	8.92098e-07	0
										mir-503-3p	0	8.92098e-07	0
										mir-5087-5p	0	8.92098e-07	0
										mir-514a-1//mir-514a-2//mir-514a-3-3p	0	8.92098e-07	0
										mir-5189-5p	0	8.92098e-07	0
										mir-5196-3p	0	8.92098e-07	0
										mir-542-5p	0	8.92098e-07	0
										mir-544b-3p	0	8.92098e-07	0
										mir-548ab-5p	0	8.92098e-07	0
										mir-548ac-3p	0	8.92098e-07	0
										mir-548ak-5p	0	8.92098e-07	0
										mir-548an-5p	0	8.92098e-07	0
										mir-548ar-3p	0	8.92098e-07	0
										mir-548d-1//mir-548d-2-5p	0	8.92098e-07	0
										mir-548g//mir-548x//mir-548aj-2-5p	0	8.92098e-07	0
										mir-548i-1//mir-548i-2//mir-548i-3//mir-548i-4-5p	0	8.92098e-07	0
										mir-548n-5p	0	8.92098e-07	0
										mir-548u-3p	0	8.92098e-07	0
										mir-549a-3p	0	8.92098e-07	0
										mir-5581-3p	0	8.92098e-07	0
										mir-561-5p	0	8.92098e-07	0
										mir-5695-3p	0	8.92098e-07	0
										mir-5706-5p	0	8.92098e-07	0
										mir-582-5p	0	8.92098e-07	0
										mir-610-5p	0	8.92098e-07	0
										mir-615-3p	0	8.92098e-07	0
										mir-629-3p	0	8.92098e-07	0
										mir-643-3p	0	8.92098e-07	0
										mir-6511b-1//mir-6511b-2-3p	0	8.92098e-07	0
										mir-6513-3p	0	8.92098e-07	0
										mir-6514-5p	0	8.92098e-07	0
										mir-6516-5p	0	8.92098e-07	0
										mir-6737-3p	0	8.92098e-07	0
										mir-6739-3p	0	8.92098e-07	0
										mir-6741-3p	0	8.92098e-07	0
										mir-6758-5p	0	8.92098e-07	0
										mir-6769b-3p	0	8.92098e-07	0
										mir-6783-3p	0	8.92098e-07	0
										mir-6793-5p	0	8.92098e-07	0
										mir-6797-3p	0	8.92098e-07	0
										mir-6810-5p	0	8.92098e-07	0
										mir-6816-3p	0	8.92098e-07	0
										mir-6819-3p	0	8.92098e-07	0
										mir-6833-5p	0	8.92098e-07	0
										mir-6842-5p	0	8.92098e-07	0
										mir-6847-5p	0	8.92098e-07	0
										mir-6850-3p	0	8.92098e-07	0
										mir-6852-5p	0	8.92098e-07	0
										mir-6853-3p	0	8.92098e-07	0
										mir-6857-3p	0	8.92098e-07	0
										mir-6859-1//mir-6859-2//mir-6859-3//mir-6859-4-3p	0	8.92098e-07	0
										mir-6889-3p	0	8.92098e-07	0
										mir-6895-3p	0	8.92098e-07	0
										mir-708-3p	0	8.92098e-07	0
										mir-7111-3p	0	8.92098e-07	0
										mir-7114-3p	0	8.92098e-07	0
										mir-766-5p	0	8.92098e-07	0
										mir-7976-5p	0	8.92098e-07	0
										mir-887-5p	0	8.92098e-07	0
										mir-935-3p	0	8.92098e-07	0
										mir-937-3p	0	8.92098e-07	0
										mir-96-5p	0	8.92098e-07	0
										mir-99a-5p	0	8.92098e-07	0
										mir-BART8-5p	0.000273414	0.0222275	0.0123007
										mir-16-1//mir-16-2-5p	0.000292141	0.0109139	0.0267678
										let-7g-5p	0.000269669	0.00821622	0.0328215
										mir-BART7-3p	0.000164798	0.00270573	0.0609069
										mir-26a-1//mir-26a-2-5p	0.00121726	0.0150907	0.0806625
										mir-181d-5p	7.49081e-06	8.74256e-05	0.085682
										let-7d-5p	0.000262178	0.00269324	0.0973466
										mir-BART9-5p	0.000258433	0.00256746	0.100657
										mir-BART18-3p	0.000224724	0.001976	0.113727
										mir-142-5p	0.000940096	0.00737765	0.127425
										let-7a-1//let-7a-2//let-7a-3-5p	0.00397013	0.0300227	0.132238
										mir-BART22-3p	0.0010974	0.0082983	0.132244
										mir-BART19-5p	0.00164798	0.0117552	0.140192
										mir-BART14-3p	0.00027716	0.001885	0.147034
										mir-30c-2//mir-30c-1-5p	0.000584283	0.00367634	0.158931
										mir-BART7-5p	0.00175285	0.00815288	0.214997
										mir-181c-5p	0.000243451	0.000963466	0.252683
										mir-30d-5p	0.00329595	0.0128328	0.256838
										mir-BHRF1-2-3p	0.000262178	0.00101164	0.259162
										mir-21-5p	0.0154123	0.0572861	0.269041
										mir-191-5p	0.030585	0.107937	0.28336
										mir-30b-5p	0.000352068	0.00122753	0.286811
										mir-186-5p	0.0015506	0.00531066	0.291978
										mir-103a-2//mir-103a-1-3p	0.00149442	0.00491457	0.304079
										let-7e-5p	0.000224724	0.000680671	0.330151
										mir-BART13-5p	0.00133711	0.00390917	0.342044
										mir-30e-5p	0.00384653	0.0110477	0.348173
										mir-155-5p	0.0123149	0.0333689	0.369052
										mir-146b-5p	0.00865563	0.0226245	0.382578
										mir-BART11-3p	0.00947587	0.0241313	0.39268
										mir-BART17-5p	0.00446827	0.0108836	0.41055
										mir-BART2-5p	0.00110115	0.0026415	0.416864
										mir-941-1//mir-941-2//mir-941-3//mir-941-4//mir-941-5-3p	0.000265924	0.00061644	0.431386
										mir-151a-5p	0.000498139	0.00114545	0.434883
										mir-27a-3p	0.000490648	0.00110709	0.443185
										mir-181a-2//mir-181a-1-5p	0.140168	0.292016	0.480001
